# Supplementary material for: The genomic epidemiology of shigellosis in South Africa
Source: Nat Commun. 2023 Nov 24;14:7715. doi: 10.1038/s41467-023-43345-5 (PMC10673971; doi:10.1038/s41467-023-43345-5)
Supplement: Supplementary file 6 — Source data [file 41467_2023_43345_MOESM6_ESM.xlsx]

## Sheet: Figure 1A - both serotypes
		Number of cases (actual)			% number of cases (actual)			Number of samples (actual)			% number of samples (actual)			number of samples (expected)					S. flexneri 2a	Actual	Province	S. flex					Cases	Shigella flexneri 2a	Shigella sonnei
Province		2011	2012	2013	2011	2012	2013	2011	2012	2013	2011	2012	2013	2011	2012	2013					EC	48					2011	526	319
Eastern Cape		223	277	261	0.132344	0.169005	0.148803	14	20	19	0.122807	0.168067	0.158333	15.0872	20.1117	17.8563					FS	13					2012	456	567
Free state		44	65	88	0.0261128	0.0396583	0.050171	2	5	9	0.0175439	0.0420168	0.075	2.97685	4.71934	6.02052					GA	64					2013	487	424
Gauteng		645	593	678	0.382789	0.361806	0.386545	45	49	54	0.394737	0.411765	0.45	43.638	43.0549	46.3854					KZ	36					total	1469	1310
KwaZulu-Natal		203	232	289	0.120475	0.14155	0.164766	11	13	13	0.0964912	0.109244	0.108333	13.7341	16.8444	19.7719					LP	1						0.528607	0.471393
Limpopo		14	5	14	0.00830861	0.00305064	0.00798176	0	0	0	0	0	0	0.947181	0.363026	0.957811					MP	5					total:	2779
Mpumalanga		36	35	64	0.021365	0.0213545	0.036488	2	5	6	0.0175439	0.0420168	0.05	2.43561	2.54118	4.37856					NC	3		chi squared
Northern Cape		39	31	16	0.0231454	0.018914	0.00912201	2	2	0	0.0175439	0.0168067	0	2.63858	2.25076	1.09464					NW	1		0.00011796
North West		18	8	30	0.0106825	0.00488103	0.0171038	0	0	2	0	0	0.0166667	1.2178	0.580842	2.05245					WC	89							Number of cases (actual)
Western Cape		463	393	314	0.274777	0.23978	0.179019	38	25	17	0.333333	0.210084	0.141667	31.3246	28.5339	21.4823					Grand Total	260					Province		2011	2012	2013
South Africa		1685	1639	1754	1	1	1	114	119	120	1	1	1	114	119	120											Eastern Cape		223	277	261	0.149862
																											Free state		44	65	88	0.0387948
																				Expected	Province	S. flex		S. flex			Gauteng		645	593	678	0.377314
		Average (2011 - 2013)																			EC	38.9642		0.0347532			KwaZulu-Natal		203	232	289	0.142576
Province		% actual	% expected	% difference																	FS	10.0866		0.0112052			Limpopo		14	5	14	0.00649862
Eastern Cape		0.149736	0.150051	-0.000314955						Chi squared											GA	98.1016		-0.13116			Mpumalanga		36	35	64	0.0265853
Free state		0.0448536	0.0386474	0.00620618					2011	0.778128											KZ	37.0697		-0.00411428			Northern Cape		39	31	16	0.0169358
Gauteng		0.418834	0.377047	0.0417871					2012	0.702572											LP	1.68964		-0.00265247			North West		18	8	30	0.011028
KwaZulu-Natal		0.104689	0.142264	-0.0375742					2013	0.367644											MP	6.91217		-0.0073545			Western Cape		463	393	314	0.230406
Limpopo		0	0.006447	-0.006447																	NC	4.40331		-0.00539734			South Africa		1685	1639	1754	1
Mpumalanga		0.0365202	0.0264025	0.0101177					chi square	0.267805											NW	2.86727		-0.00718181
Northern Cape		0.0114502	0.0170605	-0.00561027																	WC	59.9055		0.111902
North West		0.00555556	0.0108891	-0.00533354																	Grand Total	260					total:	5078
Western Cape		0.228361	0.231192	-0.00283105
																								chi-squared
																				Actual %	Province	S. flex		2.09542
total			average																		EC	0.184615		0.841471
actual	expected		actual	expected																	FS	0.05		11.8542
14	15.0872		17.6667	17.6851																	GA	0.246154		0.0308685
2	2.97685		5.33333	4.57224																	KZ	0.138462		0.281483
45	43.638		49.3333	44.3594																	LP	0.00384615		0.528979
11	13.7341		12.3333	16.7835																	MP	0.0192308		0.447226
0	0.947181		0	0.756006																	NC	0.0115385		1.21603
2	2.43561		4.33333	3.11845																	NW	0.00384615		14.1305
2	2.63858		1.33333	1.99466																	WC	0.342308
0	1.2178		0.666667	1.2837																	Grand Total	260		31.4262
38	31.3246		26.6667	27.1136
20	20.1117
5	4.71934
49	43.0549																		S. sonnei	Actual	Province	S. son					Cases	Shigella flexneri 2A	Shigella sonnei
13	16.8444																				EC	32					2011	526	319
0	0.363026																				FS	13					2012	456	567
5	2.54118																				GA	134					2013	487	424
2	2.25076																				KZ	29					total	1469	1310
0	0.580842																				LP	0						0.528607	0.471393
25	28.5339																				MP	8					total:	2779
19	17.8563																				NC	1		chi squared
9	6.02052																				NW	4		son
54	46.3854																				WC	32		2.00142e-05					Number of cases (actual)
13	19.7719																				Grand Total	253					Province		2011	2012	2013
0	0.957811																										Eastern Cape		223	277	261	0.149862
6	4.37856																										Free state		44	65	88	0.0387948
0	1.09464																			Expected	Province	S. son		S. son			Gauteng		645	593	678	0.377314
2	2.05245																				EC	37.9151		-0.0233799			KwaZulu-Natal		203	232	289	0.142576
17	21.4823																				FS	9.81508		0.0125886			Limpopo		14	5	14	0.00649862
																					GA	95.4604		0.15233			Mpumalanga		36	35	64	0.0265853
																					KZ	36.0717		-0.0279513			Northern Cape		39	31	16	0.0169358
																					LP	1.64415		-0.00649862			North West		18	8	30	0.011028
																					MP	6.72607		0.00503528			Western Cape		463	393	314	0.230406
																					NC	4.28476		-0.0129832			South Africa		1685	1639	1754	1
																					NW	2.79007		0.00478231
																					WC	58.2926		-0.103923
																					Grand Total	253					total:	5078
																				Actual %	Province	S. son		0.922816
																					EC	0.126482		1.03348
																					FS	0.0513834		15.5593
																					GA	0.529644		1.38637
																					KZ	0.114625		1.64415
																					LP	0		0.241283
																					MP	0.0316206		2.51814
																					NC	0.00395257		0.524688
																					NW	0.0158103		11.8592
																					WC	0.126482
																					Grand Total	253		35.6894

## Sheet: Figure 1C
District	Shigella flexneri 2a	Shigella sonnei	Grand Total
Amajuba		4	4
Amathole	24	14	38
Cape Winelands	2	1	3
Bojanala	1	1	2
Sarah Baartman		1	1
City of Cape Town	69	26	95
Chris Hani	1		1
Central Karoo	1		1
Gert Sibande	3	1	4
Ehlanzeni	2	6	8
Ekurhuleni	10	21	31
City of eThekwini	24	16	40
Frances Baard	3	1	4
Garden State	4	2	6
iLembe	1		1
City of Johannesburg	23	64	87
Lejweleputswa	3	4	7
Manguang	10	9	19
Nkangala		1	1
Nelson Mandela Bay	18	16	34
Overberg	1		1
Sedibeng	6	7	13
Harry Gwala	1	1	2
Dr Kenneth Kaunda		3	3
City of Tshwane	16	28	44
Ugu	2	3	5
Joe Ggabi	2		2
uMhlanga	5	4	9
uThukela	2		2
Waterberg	1		1
West Coast	8	2	10
West Rand	4	4	8
Unknown	13	13	26
Grand Total	260	253	513

## Sheet: Figure 1D
Species	Sex	Age			Female	Male
Shigella flexneri 2A	Female	0		median	5	3.5
Shigella flexneri 2A	Female	0		Q1	2	1.25
Shigella flexneri 2A	Female	0		Q3	30	11.75
Shigella flexneri 2A	Female	0
Shigella flexneri 2A	Female	0
Shigella flexneri 2A	Female	0
Shigella flexneri 2A	Female	0			S. flex		S. son
Shigella flexneri 2A	Female	1		Mean age	Females	Males	Females	Males
Shigella flexneri 2A	Female	1			16.9244	11.955	18.2391	11.0882
Shigella flexneri 2A	Female	1
Shigella flexneri 2A	Female	1		Median age	4	3	7	4
Shigella flexneri 2A	Female	1
Shigella flexneri 2A	Female	1		IQR	2	1	3	2
Shigella flexneri 2A	Female	1			30	11	28.5	12.75
Shigella flexneri 2A	Female	1
Shigella flexneri 2A	Female	1
Shigella flexneri 2A	Female	1
Shigella flexneri 2A	Female	1		*Mann-Whitney U test performed in R
Shigella flexneri 2A	Female	1
Shigella flexneri 2A	Female	1
Shigella flexneri 2A	Female	1
Shigella flexneri 2A	Female	1
Shigella flexneri 2A	Female	2
Shigella flexneri 2A	Female	2
Shigella flexneri 2A	Female	2
Shigella flexneri 2A	Female	2
Shigella flexneri 2A	Female	2
Shigella flexneri 2A	Female	2
Shigella flexneri 2A	Female	2
Shigella flexneri 2A	Female	2
Shigella flexneri 2A	Female	2
Shigella flexneri 2A	Female	2
Shigella flexneri 2A	Female	2
Shigella flexneri 2A	Female	2
Shigella flexneri 2A	Female	2
Shigella flexneri 2A	Female	2
Shigella flexneri 2A	Female	2
Shigella flexneri 2A	Female	2
Shigella flexneri 2A	Female	2
Shigella flexneri 2A	Female	2
Shigella flexneri 2A	Female	3
Shigella flexneri 2A	Female	3
Shigella flexneri 2A	Female	3
Shigella flexneri 2A	Female	3
Shigella flexneri 2A	Female	3
Shigella flexneri 2A	Female	3
Shigella flexneri 2A	Female	3
Shigella flexneri 2A	Female	3
Shigella flexneri 2A	Female	3
Shigella flexneri 2A	Female	3
Shigella flexneri 2A	Female	3
Shigella flexneri 2A	Female	3
Shigella flexneri 2A	Female	3
Shigella flexneri 2A	Female	4
Shigella flexneri 2A	Female	4
Shigella flexneri 2A	Female	4
Shigella flexneri 2A	Female	4
Shigella flexneri 2A	Female	4
Shigella flexneri 2A	Female	4
Shigella flexneri 2A	Female	4
Shigella flexneri 2A	Female	4
Shigella flexneri 2A	Female	4
Shigella flexneri 2A	Female	4
Shigella flexneri 2A	Female	5
Shigella flexneri 2A	Female	5
Shigella flexneri 2A	Female	5
Shigella flexneri 2A	Female	5
Shigella flexneri 2A	Female	5
Shigella flexneri 2A	Female	5
Shigella flexneri 2A	Female	6
Shigella flexneri 2A	Female	6
Shigella flexneri 2A	Female	6
Shigella flexneri 2A	Female	6
Shigella flexneri 2A	Female	7
Shigella flexneri 2A	Female	8
Shigella flexneri 2A	Female	8
Shigella flexneri 2A	Female	9
Shigella flexneri 2A	Female	12
Shigella flexneri 2A	Female	17
Shigella flexneri 2A	Female	22
Shigella flexneri 2A	Female	24
Shigella flexneri 2A	Female	24
Shigella flexneri 2A	Female	24
Shigella flexneri 2A	Female	25
Shigella flexneri 2A	Female	26
Shigella flexneri 2A	Female	26
Shigella flexneri 2A	Female	27
Shigella flexneri 2A	Female	29
Shigella flexneri 2A	Female	30
Shigella flexneri 2A	Female	30
Shigella flexneri 2A	Female	31
Shigella flexneri 2A	Female	34
Shigella flexneri 2A	Female	35
Shigella flexneri 2A	Female	35
Shigella flexneri 2A	Female	35
Shigella flexneri 2A	Female	36
Shigella flexneri 2A	Female	36
Shigella flexneri 2A	Female	38
Shigella flexneri 2A	Female	38
Shigella flexneri 2A	Female	38
Shigella flexneri 2A	Female	38
Shigella flexneri 2A	Female	42
Shigella flexneri 2A	Female	43
Shigella flexneri 2A	Female	46
Shigella flexneri 2A	Female	49
Shigella flexneri 2A	Female	53
Shigella flexneri 2A	Female	54
Shigella flexneri 2A	Female	55
Shigella flexneri 2A	Female	57
Shigella flexneri 2A	Female	57
Shigella flexneri 2A	Female	58
Shigella flexneri 2A	Female	60
Shigella flexneri 2A	Female	63
Shigella flexneri 2A	Female	63
Shigella flexneri 2A	Female	74
Shigella flexneri 2A	Female	74
Shigella flexneri 2A	Female	74
Shigella flexneri 2A	Female	80
Shigella flexneri 2A	Female	86
Shigella sonnei	Female	0
Shigella sonnei	Female	0
Shigella sonnei	Female	0
Shigella sonnei	Female	0
Shigella sonnei	Female	1
Shigella sonnei	Female	1
Shigella sonnei	Female	1
Shigella sonnei	Female	1
Shigella sonnei	Female	1
Shigella sonnei	Female	1
Shigella sonnei	Female	1
Shigella sonnei	Female	1
Shigella sonnei	Female	1
Shigella sonnei	Female	2
Shigella sonnei	Female	2
Shigella sonnei	Female	2
Shigella sonnei	Female	2
Shigella sonnei	Female	2
Shigella sonnei	Female	2
Shigella sonnei	Female	2
Shigella sonnei	Female	2
Shigella sonnei	Female	3
Shigella sonnei	Female	3
Shigella sonnei	Female	3
Shigella sonnei	Female	3
Shigella sonnei	Female	3
Shigella sonnei	Female	3
Shigella sonnei	Female	4
Shigella sonnei	Female	4
Shigella sonnei	Female	4
Shigella sonnei	Female	4
Shigella sonnei	Female	4
Shigella sonnei	Female	4
Shigella sonnei	Female	4
Shigella sonnei	Female	4
Shigella sonnei	Female	4
Shigella sonnei	Female	4
Shigella sonnei	Female	4
Shigella sonnei	Female	5
Shigella sonnei	Female	5
Shigella sonnei	Female	6
Shigella sonnei	Female	6
Shigella sonnei	Female	6
Shigella sonnei	Female	6
Shigella sonnei	Female	7
Shigella sonnei	Female	7
Shigella sonnei	Female	7
Shigella sonnei	Female	7
Shigella sonnei	Female	8
Shigella sonnei	Female	8
Shigella sonnei	Female	8
Shigella sonnei	Female	9
Shigella sonnei	Female	9
Shigella sonnei	Female	11
Shigella sonnei	Female	12
Shigella sonnei	Female	13
Shigella sonnei	Female	14
Shigella sonnei	Female	17
Shigella sonnei	Female	21
Shigella sonnei	Female	22
Shigella sonnei	Female	22
Shigella sonnei	Female	22
Shigella sonnei	Female	23
Shigella sonnei	Female	23
Shigella sonnei	Female	24
Shigella sonnei	Female	26
Shigella sonnei	Female	27
Shigella sonnei	Female	27
Shigella sonnei	Female	28
Shigella sonnei	Female	30
Shigella sonnei	Female	32
Shigella sonnei	Female	32
Shigella sonnei	Female	35
Shigella sonnei	Female	35
Shigella sonnei	Female	39
Shigella sonnei	Female	40
Shigella sonnei	Female	44
Shigella sonnei	Female	45
Shigella sonnei	Female	49
Shigella sonnei	Female	50
Shigella sonnei	Female	53
Shigella sonnei	Female	55
Shigella sonnei	Female	56
Shigella sonnei	Female	57
Shigella sonnei	Female	57
Shigella sonnei	Female	57
Shigella sonnei	Female	57
Shigella sonnei	Female	59
Shigella sonnei	Female	61
Shigella sonnei	Female	63
Shigella sonnei	Female	69
Shigella sonnei	Female	80
Shigella flexneri 2A	Male	0
Shigella flexneri 2A	Male	0
Shigella flexneri 2A	Male	0
Shigella flexneri 2A	Male	0
Shigella flexneri 2A	Male	0
Shigella flexneri 2A	Male	0
Shigella flexneri 2A	Male	0
Shigella flexneri 2A	Male	0
Shigella flexneri 2A	Male	0
Shigella flexneri 2A	Male	0
Shigella flexneri 2A	Male	1
Shigella flexneri 2A	Male	1
Shigella flexneri 2A	Male	1
Shigella flexneri 2A	Male	1
Shigella flexneri 2A	Male	1
Shigella flexneri 2A	Male	1
Shigella flexneri 2A	Male	1
Shigella flexneri 2A	Male	1
Shigella flexneri 2A	Male	1
Shigella flexneri 2A	Male	1
Shigella flexneri 2A	Male	1
Shigella flexneri 2A	Male	1
Shigella flexneri 2A	Male	1
Shigella flexneri 2A	Male	1
Shigella flexneri 2A	Male	1
Shigella flexneri 2A	Male	1
Shigella flexneri 2A	Male	1
Shigella flexneri 2A	Male	1
Shigella flexneri 2A	Male	1
Shigella flexneri 2A	Male	1
Shigella flexneri 2A	Male	2
Shigella flexneri 2A	Male	2
Shigella flexneri 2A	Male	2
Shigella flexneri 2A	Male	2
Shigella flexneri 2A	Male	2
Shigella flexneri 2A	Male	2
Shigella flexneri 2A	Male	2
Shigella flexneri 2A	Male	2
Shigella flexneri 2A	Male	2
Shigella flexneri 2A	Male	2
Shigella flexneri 2A	Male	2
Shigella flexneri 2A	Male	2
Shigella flexneri 2A	Male	2
Shigella flexneri 2A	Male	2
Shigella flexneri 2A	Male	2
Shigella flexneri 2A	Male	2
Shigella flexneri 2A	Male	2
Shigella flexneri 2A	Male	3
Shigella flexneri 2A	Male	3
Shigella flexneri 2A	Male	3
Shigella flexneri 2A	Male	3
Shigella flexneri 2A	Male	3
Shigella flexneri 2A	Male	3
Shigella flexneri 2A	Male	3
Shigella flexneri 2A	Male	3
Shigella flexneri 2A	Male	3
Shigella flexneri 2A	Male	3
Shigella flexneri 2A	Male	4
Shigella flexneri 2A	Male	4
Shigella flexneri 2A	Male	4
Shigella flexneri 2A	Male	4
Shigella flexneri 2A	Male	4
Shigella flexneri 2A	Male	4
Shigella flexneri 2A	Male	4
Shigella flexneri 2A	Male	4
Shigella flexneri 2A	Male	4
Shigella flexneri 2A	Male	5
Shigella flexneri 2A	Male	5
Shigella flexneri 2A	Male	5
Shigella flexneri 2A	Male	5
Shigella flexneri 2A	Male	5
Shigella flexneri 2A	Male	6
Shigella flexneri 2A	Male	6
Shigella flexneri 2A	Male	7
Shigella flexneri 2A	Male	7
Shigella flexneri 2A	Male	7
Shigella flexneri 2A	Male	8
Shigella flexneri 2A	Male	8
Shigella flexneri 2A	Male	8
Shigella flexneri 2A	Male	9
Shigella flexneri 2A	Male	10
Shigella flexneri 2A	Male	11
Shigella flexneri 2A	Male	11
Shigella flexneri 2A	Male	11
Shigella flexneri 2A	Male	13
Shigella flexneri 2A	Male	13
Shigella flexneri 2A	Male	15
Shigella flexneri 2A	Male	16
Shigella flexneri 2A	Male	18
Shigella flexneri 2A	Male	19
Shigella flexneri 2A	Male	21
Shigella flexneri 2A	Male	23
Shigella flexneri 2A	Male	27
Shigella flexneri 2A	Male	30
Shigella flexneri 2A	Male	31
Shigella flexneri 2A	Male	33
Shigella flexneri 2A	Male	33
Shigella flexneri 2A	Male	37
Shigella flexneri 2A	Male	39
Shigella flexneri 2A	Male	40
Shigella flexneri 2A	Male	41
Shigella flexneri 2A	Male	41
Shigella flexneri 2A	Male	45
Shigella flexneri 2A	Male	48
Shigella flexneri 2A	Male	56
Shigella flexneri 2A	Male	61
Shigella flexneri 2A	Male	62
Shigella flexneri 2A	Male	64
Shigella flexneri 2A	Male	71
Shigella flexneri 2A	Male	76
Shigella flexneri 2A	Male	100
Shigella sonnei	Male	0
Shigella sonnei	Male	0
Shigella sonnei	Male	0
Shigella sonnei	Male	0
Shigella sonnei	Male	0
Shigella sonnei	Male	0
Shigella sonnei	Male	0
Shigella sonnei	Male	0
Shigella sonnei	Male	0
Shigella sonnei	Male	0
Shigella sonnei	Male	0
Shigella sonnei	Male	1
Shigella sonnei	Male	1
Shigella sonnei	Male	1
Shigella sonnei	Male	1
Shigella sonnei	Male	1
Shigella sonnei	Male	1
Shigella sonnei	Male	1
Shigella sonnei	Male	1
Shigella sonnei	Male	1
Shigella sonnei	Male	1
Shigella sonnei	Male	1
Shigella sonnei	Male	1
Shigella sonnei	Male	2
Shigella sonnei	Male	2
Shigella sonnei	Male	2
Shigella sonnei	Male	2
Shigella sonnei	Male	2
Shigella sonnei	Male	2
Shigella sonnei	Male	2
Shigella sonnei	Male	2
Shigella sonnei	Male	2
Shigella sonnei	Male	2
Shigella sonnei	Male	2
Shigella sonnei	Male	3
Shigella sonnei	Male	3
Shigella sonnei	Male	3
Shigella sonnei	Male	3
Shigella sonnei	Male	3
Shigella sonnei	Male	3
Shigella sonnei	Male	3
Shigella sonnei	Male	3
Shigella sonnei	Male	3
Shigella sonnei	Male	3
Shigella sonnei	Male	3
Shigella sonnei	Male	3
Shigella sonnei	Male	3
Shigella sonnei	Male	3
Shigella sonnei	Male	4
Shigella sonnei	Male	4
Shigella sonnei	Male	4
Shigella sonnei	Male	4
Shigella sonnei	Male	4
Shigella sonnei	Male	4
Shigella sonnei	Male	4
Shigella sonnei	Male	4
Shigella sonnei	Male	4
Shigella sonnei	Male	5
Shigella sonnei	Male	5
Shigella sonnei	Male	5
Shigella sonnei	Male	5
Shigella sonnei	Male	5
Shigella sonnei	Male	6
Shigella sonnei	Male	7
Shigella sonnei	Male	7
Shigella sonnei	Male	7
Shigella sonnei	Male	7
Shigella sonnei	Male	7
Shigella sonnei	Male	7
Shigella sonnei	Male	8
Shigella sonnei	Male	8
Shigella sonnei	Male	8
Shigella sonnei	Male	10
Shigella sonnei	Male	10
Shigella sonnei	Male	10
Shigella sonnei	Male	12
Shigella sonnei	Male	13
Shigella sonnei	Male	13
Shigella sonnei	Male	14
Shigella sonnei	Male	18
Shigella sonnei	Male	18
Shigella sonnei	Male	21
Shigella sonnei	Male	28
Shigella sonnei	Male	28
Shigella sonnei	Male	29
Shigella sonnei	Male	30
Shigella sonnei	Male	31
Shigella sonnei	Male	32
Shigella sonnei	Male	32
Shigella sonnei	Male	33
Shigella sonnei	Male	34
Shigella sonnei	Male	36
Shigella sonnei	Male	36
Shigella sonnei	Male	38
Shigella sonnei	Male	38
Shigella sonnei	Male	39
Shigella sonnei	Male	43
Shigella sonnei	Male	48
Shigella sonnei	Male	50
Shigella sonnei	Male	51
Shigella sonnei	Male	55
Shigella sonnei	Male	72
Shigella flexneri 2A	Unknown	1
Shigella flexneri 2A	Unknown	1
Shigella flexneri 2A	Unknown	2
Shigella sonnei	Unknown	3
Shigella sonnei	Unknown	27
Shigella sonnei	Female	Unknown
Shigella sonnei	Female	Unknown
Shigella sonnei	Female	Unknown
Shigella sonnei	Male	Unknown
Shigella sonnei	Female	Unknown
Shigella sonnei	Female	Unknown
Shigella sonnei	Female	Unknown
Shigella sonnei	Male	Unknown
Shigella sonnei	Male	Unknown
Shigella sonnei	Male	Unknown
Shigella sonnei	Male	Unknown
Shigella sonnei	Male	Unknown
Shigella sonnei	Male	Unknown
Shigella sonnei	Male	Unknown
Shigella sonnei	Male	Unknown
Shigella sonnei	Male	Unknown
Shigella sonnei	Female	Unknown
Shigella sonnei	Female	Unknown
Shigella sonnei	Female	Unknown
Shigella sonnei	Male	Unknown
Shigella sonnei	Female	Unknown
Shigella sonnei	Male	Unknown
Shigella sonnei	Female	Unknown
Shigella sonnei	Female	Unknown
Shigella sonnei	Male	Unknown
Shigella sonnei	Female	Unknown
Shigella sonnei	Female	Unknown
Shigella sonnei	Female	Unknown
Shigella sonnei	Male	Unknown
Shigella sonnei	Male	Unknown
Shigella sonnei	Female	Unknown
Shigella sonnei	Male	Unknown
Shigella sonnei	Female	Unknown
Shigella sonnei	Male	Unknown
Shigella sonnei	Female	Unknown
Shigella sonnei	Female	Unknown
Shigella sonnei	Male	Unknown
Shigella sonnei	Female	Unknown
Shigella sonnei	Female	Unknown
Shigella sonnei	Female	Unknown
Shigella sonnei	Male	Unknown
Shigella sonnei	Male	Unknown
Shigella sonnei	Female	Unknown
Shigella sonnei	Male	Unknown
Shigella sonnei	Female	Unknown
Shigella sonnei	Male	Unknown
Shigella sonnei	Female	Unknown
Shigella sonnei	Female	Unknown
Shigella sonnei	Unknown	Unknown
Shigella sonnei	Female	Unknown
Shigella sonnei	Male	Unknown
Shigella sonnei	Male	Unknown
Shigella sonnei	Male	Unknown
Shigella sonnei	Female	Unknown
Shigella sonnei	Male	Unknown
Shigella sonnei	Female	Unknown
Shigella sonnei	Female	Unknown
Shigella sonnei	Male	Unknown
Shigella sonnei	Male	Unknown
Shigella sonnei	Male	Unknown
Shigella sonnei	Female	Unknown
Shigella sonnei	Female	Unknown
Shigella sonnei	Male	Unknown
Shigella flexneri 2A	Male	Unknown
Shigella flexneri 2A	Male	Unknown
Shigella flexneri 2A	Male	Unknown
Shigella flexneri 2A	Male	Unknown
Shigella flexneri 2A	Male	Unknown
Shigella flexneri 2A	Male	Unknown
Shigella flexneri 2A	Female	Unknown
Shigella flexneri 2A	Male	Unknown
Shigella flexneri 2A	Male	Unknown
Shigella flexneri 2A	Female	Unknown
Shigella flexneri 2A	Female	Unknown
Shigella flexneri 2A	Male	Unknown
Shigella flexneri 2A	Male	Unknown
Shigella flexneri 2A	Male	Unknown
Shigella flexneri 2A	Male	Unknown
Shigella flexneri 2A	Female	Unknown
Shigella flexneri 2A	Female	Unknown
Shigella flexneri 2A	Female	Unknown
Shigella flexneri 2A	Female	Unknown
Shigella flexneri 2A	Male	Unknown
Shigella flexneri 2A	Female	Unknown
Shigella flexneri 2A	Male	Unknown
Shigella flexneri 2A	Male	Unknown
Shigella flexneri 2A	Male	Unknown
Shigella flexneri 2A	Female	Unknown
Shigella flexneri 2A	Female	Unknown
Shigella flexneri 2A	Female	Unknown
Shigella flexneri 2A	Male	Unknown
Shigella flexneri 2A	Male	Unknown
Shigella flexneri 2A	Female	Unknown
Shigella flexneri 2A	Male	Unknown

## Sheet: Figure 2
Barcode number	Species	Blood culture sample	BAPS Cluster	SRL mapping breadth	Ampicillin phenotype*	Chloramphenicol phenotype*	Streptomycin phenotype*	Tetracycline phenotype*	Naldixic acid phenotype*	Ciprofloxacin phenotype*	Ceftrioxone phenotype*	Cotrimoxazole phenotype*	Sulfisoxazole phenotype*	Erithromycin & azithromycin gene	Kanamycin gene	Gentamycin gene	Streptothricin gene	capU gene	traT gene
FD01872847	Shigella flexneri 2a	No	1	0.0300566	Susceptible	Susceptible	Susceptible	Susceptible	Susceptible	Susceptible	Susceptible	Resistant	Resistant		aph(6)-Id			Present	Absent		*Raw data for AMR phenotype - mix of phenotype and predicted phenotype - are available in the supplementary data
FD01872848	Shigella flexneri 2a	No	1	0.0135288	Susceptible	Susceptible	Susceptible	Susceptible	Susceptible	Susceptible	Susceptible	Resistant	Resistant		aph(6)-Id			Present	Present
FD01872849	Shigella flexneri 2a	No	1	0.427657	Resistant	Susceptible	Resistant	Resistant	Susceptible	Susceptible	Susceptible	Resistant	Resistant					Present	Present
FD01872850	Shigella flexneri 2a	No	2	0.792936	Resistant	Resistant	Resistant	Resistant	Susceptible	Susceptible	Susceptible	Resistant	Susceptible				sat2	Present	Absent
FD01872851	Shigella flexneri 2a	No	2	0.061113	Susceptible	Susceptible	Resistant	Susceptible	Susceptible	Susceptible	Susceptible	Resistant	Resistant		aph(6)-Id		sat2	Present	Absent
FD01872852	Shigella flexneri 2a	No	3	0.79067	Resistant	Resistant	Resistant	Resistant	Susceptible	Susceptible	Susceptible	Resistant	Resistant		aph(6)-Id		sat2	Present	Absent
FD01872853	Shigella flexneri 2a	No	2	0.797734	Resistant	Resistant	Resistant	Resistant	Susceptible	Susceptible	Susceptible	Susceptible	Susceptible				sat2	Present	Absent
FD01872854	Shigella flexneri 2a	No	2	0.301899	Resistant	Susceptible	Resistant	Resistant	Susceptible	Susceptible	Susceptible	Resistant	Resistant		aph(6)-Id		sat2	Present	Present
FD01872855	Shigella flexneri 2a	No	2	0.794935	Resistant	Resistant	Resistant	Resistant	Susceptible	Susceptible	Susceptible	Resistant	Resistant		aph(6)-Id		sat2	Absent	Absent
FD01872856	Shigella flexneri 2a	No	2	0	Resistant	Resistant	Resistant	Resistant	Susceptible	Susceptible	Susceptible	Resistant	Susceptible				sat2	Present	Absent
FD01872857	Shigella flexneri 2a	No	1	0.1998	Resistant	Susceptible	Resistant	Resistant	Susceptible	Susceptible	Susceptible	Resistant	Resistant		aph(6)-Id			Present	Present
FD01872858	Shigella flexneri 2a	No	1	0	Susceptible	Susceptible	Susceptible	Susceptible	Susceptible	Susceptible	Susceptible	Resistant	Resistant		aph(6)-Id			Present	Absent
FD01872859	Shigella flexneri 2a	No	1	0.014062	Resistant	Resistant	Resistant	Resistant	Susceptible	Susceptible	Susceptible	Resistant	Susceptible					Present	Absent
FD01872860	Shigella flexneri 2a	No	3	0.797534	Resistant	Resistant	Resistant	Resistant	Susceptible	Susceptible	Susceptible	Susceptible	Susceptible				sat2	Absent	Absent
FD01872861	Shigella flexneri 2a	No	2	0.806265	Resistant	Resistant	Resistant	Resistant	Susceptible	Susceptible	Susceptible	Susceptible	Susceptible				sat2	Present	Absent
FD01872863	Shigella flexneri 2a	No	1	0.0319227	Susceptible	Susceptible	Susceptible	Susceptible	Susceptible	Susceptible	Susceptible	Resistant	Resistant		aph(6)-Id			Present	Absent
FD01872865	Shigella flexneri 2a	No	2	0.806531	Resistant	Resistant	Resistant	Resistant	Susceptible	Susceptible	Susceptible	Resistant	Resistant		aph(6)-Id		sat2	Absent	Absent
FD01872866	Shigella flexneri 2a	No	2	0.807997	Resistant	Resistant	Resistant	Resistant	Susceptible	Susceptible	Susceptible	Susceptible	Susceptible				sat2	Present	Absent
FD01872867	Shigella flexneri 2a	No	3	0.807997	Resistant	Resistant	Resistant	Resistant	Susceptible	Susceptible	Susceptible	Susceptible	Susceptible		aph(6)-Id		sat2	Present	Absent
FD01872868	Shigella flexneri 2a	No	3	0.635788	Resistant	Resistant	Resistant	Susceptible	Susceptible	Susceptible	Susceptible	Susceptible	Susceptible				sat2	Present	Absent
FD01872869	Shigella flexneri 2a	No	4	0.796135	Resistant	Resistant	Resistant	Resistant	Susceptible	Susceptible	Susceptible	Resistant	Resistant				sat2	Absent	Absent
FD01872870	Shigella flexneri 2a	No	3	0.793002	Resistant	Resistant	Resistant	Resistant	Susceptible	Susceptible	Susceptible	Susceptible	Susceptible				sat2	Absent	Absent
FD01872871	Shigella flexneri 2a	No	2	0.796135	Resistant	Resistant	Resistant	Resistant	Susceptible	Susceptible	Susceptible	Resistant	Resistant		aph(6)-Id		sat2	Absent	Absent
FD01872872	Shigella flexneri 2a	No	3	0.80953	Resistant	Resistant	Resistant	Resistant	Susceptible	Susceptible	Susceptible	Resistant	Resistant		aph(6)-Id		sat2	Present	Absent
FD01872873	Shigella flexneri 2a	No	2	0.807464	Resistant	Resistant	Resistant	Resistant	Susceptible	Susceptible	Susceptible	Susceptible	Susceptible				sat2	Present	Absent
FD01872874	Shigella flexneri 2a	No	2	0.798001	Resistant	Resistant	Resistant	Resistant	Susceptible	Susceptible	Susceptible	Resistant	Resistant				sat2	Present	Absent
FD01872875	Shigella flexneri 2a	No	2	0.807531	Resistant	Resistant	Resistant	Resistant	Susceptible	Susceptible	Susceptible	Susceptible	Susceptible				sat2	Present	Absent
FD01872876	Shigella flexneri 2a	No	1	0.0120626	Susceptible	Susceptible	Susceptible	Susceptible	Susceptible	Susceptible	Susceptible	Susceptible	Susceptible					Present	Absent
FD01872877	Shigella flexneri 2a	No	3	0.77001	Resistant	Susceptible	Resistant	Resistant	Susceptible	Susceptible	Susceptible	Resistant	Susceptible				sat2	Present	Absent
FD01872878	Shigella flexneri 2a	No	2	0.807597	Resistant	Resistant	Resistant	Resistant	Susceptible	Susceptible	Susceptible	Susceptible	Susceptible				sat2	Present	Absent
FD01872879	Shigella flexneri 2a	No	4	0.797734	Resistant	Resistant	Resistant	Resistant	Susceptible	Susceptible	Susceptible	Resistant	Resistant		aph(6)-Id		sat2	Absent	Absent
FD01872880	Shigella flexneri 2a	No	4	0.808464	Resistant	Resistant	Resistant	Resistant	Susceptible	Susceptible	Susceptible	Resistant	Susceptible				sat2	Present	Absent
FD01872881	Shigella flexneri 2a	No	3	0.807064	Resistant	Resistant	Resistant	Resistant	Susceptible	Susceptible	Susceptible	Resistant	Resistant		aph(6)-Id		sat2	Absent	Absent
FD01872882	Shigella flexneri 2a	No	4	0.806531	Resistant	Resistant	Resistant	Resistant	Susceptible	Susceptible	Susceptible	Susceptible	Resistant		aph(6)-Id		sat2	Present	Absent
FD01872883	Shigella flexneri 2a	No	1	0.0162612	Susceptible	Susceptible	Susceptible	Susceptible	Susceptible	Susceptible	Susceptible	Susceptible	Susceptible					Present	Absent
FD01872884	Shigella flexneri 2a	No	1	0.022859	Susceptible	Susceptible	Susceptible	Susceptible	Susceptible	Susceptible	Susceptible	Susceptible	Susceptible					Present	Absent
FD01872885	Shigella flexneri 2a	No	1	0.0404532	Susceptible	Susceptible	Susceptible	Susceptible	Susceptible	Susceptible	Susceptible	Resistant	Resistant		aph(6)-Id			Present	Present
FD01872887	Shigella flexneri 2a	No	2	0.809663	Resistant	Resistant	Resistant	Resistant	Susceptible	Susceptible	Susceptible	Resistant	Resistant		aph(6)-Id		sat2	Present	Absent
FD01872888	Shigella flexneri 2a	No	2	0.808864	Resistant	Resistant	Resistant	Resistant	Susceptible	Susceptible	Susceptible	Resistant	Resistant		aph(6)-Id		sat2	Absent	Absent
FD01872889	Shigella flexneri 2a	No	4	0.808331	Resistant	Resistant	Resistant	Resistant	Susceptible	Susceptible	Susceptible	Susceptible	Susceptible				sat2	Absent	Absent
FD01872891	Shigella flexneri 2a	No	1	0	Susceptible	Susceptible	Susceptible	Susceptible	Susceptible	Susceptible	Susceptible	Resistant	Resistant		aph(6)-Id			Present	Present
FD01872892	Shigella flexneri 2a	No	2	0.797001	Resistant	Resistant	Resistant	Resistant	Susceptible	Susceptible	Susceptible	Susceptible	Susceptible				sat2	Absent	Absent
FD01872893	Shigella flexneri 2a	No	3	0.797401	Resistant	Resistant	Resistant	Resistant	Susceptible	Susceptible	Susceptible	Resistant	Resistant		aph(6)-Id		sat2	Absent	Absent
FD01872894	Shigella flexneri 2a	No	1	0.0249917	Susceptible	Susceptible	Susceptible	Susceptible	Susceptible	Susceptible	Susceptible	Susceptible	Susceptible					Present	Absent
FD01872895	Shigella flexneri 2a	No	2	0.804465	Resistant	Resistant	Resistant	Resistant	Susceptible	Susceptible	Susceptible	Resistant	Resistant		aph(6)-Id		sat2	Absent	Absent
FD01872896	Shigella flexneri 2a	No		0.801999	Susceptible	Susceptible	Susceptible	Susceptible	Susceptible	Susceptible	Susceptible	Susceptible	Susceptible				sat2	Present	Absent
FD01872897	Shigella flexneri 2a	No	1	0.0127291	Susceptible	Susceptible	Susceptible	Susceptible	Susceptible	Susceptible	Susceptible	Resistant	Resistant		aph(6)-Id			Present	Absent
FD01872898	Shigella flexneri 2a	No	3	0.797867	Resistant	Resistant	Resistant	Resistant	Susceptible	Susceptible	Susceptible	Resistant	Resistant				sat2	Present	Absent
FD01872899	Shigella flexneri 2a	No	3	0.799067	Resistant	Resistant	Resistant	Resistant	Susceptible	Susceptible	Susceptible	Resistant	Resistant				sat2	Present	Absent
FD01872900	Shigella flexneri 2a	No	4	0.804132	Resistant	Resistant	Resistant	Resistant	Susceptible	Susceptible	Susceptible	Susceptible	Susceptible				sat2	Present	Absent
FD01872901	Shigella flexneri 2a	No	2	0.794868	Resistant	Resistant	Resistant	Resistant	Susceptible	Susceptible	Susceptible	Resistant	Resistant		aph(6)-Id		sat2	Present	Absent
FD01872902	Shigella flexneri 2a	No	3	0.786271	Resistant	Resistant	Resistant	Resistant	Susceptible	Susceptible	Susceptible	Resistant	Resistant		aph(6)-Id		sat2	Absent	Present
FD01872903	Shigella flexneri 2a	No	2	0.806598	Resistant	Resistant	Resistant	Resistant	Susceptible	Susceptible	Susceptible	Susceptible	Susceptible				sat2	Absent	Absent
FD01872904	Shigella flexneri 2a	No	2	0.80853	Resistant	Resistant	Resistant	Resistant	Susceptible	Susceptible	Susceptible	Resistant	Resistant		aph(6)-Id		sat2	Present	Absent
FD01872905	Shigella flexneri 2a	No	4	0.807931	Resistant	Resistant	Resistant	Resistant	Susceptible	Susceptible	Susceptible	Resistant	Resistant		aph(6)-Id		sat2	Absent	Absent
FD01872906	Shigella flexneri 2a	No	4	0.805598	Resistant	Resistant	Resistant	Resistant	Susceptible	Susceptible	Susceptible	Resistant	Susceptible		aph(6)-Id		sat2	Present	Absent
FD01872907	Shigella flexneri 2a	No	1	0	Susceptible	Susceptible	Susceptible	Susceptible	Susceptible	Susceptible	Susceptible	Resistant	Resistant					Present	Absent
FD01872908	Shigella flexneri 2a	No	2	0.806465	Resistant	Resistant	Resistant	Resistant	Susceptible	Susceptible	Susceptible	Resistant	Resistant		aph(6)-Id		sat2	Present	Present
FD01872909	Shigella flexneri 2a	No	4	0.795735	Resistant	Resistant	Resistant	Resistant	Susceptible	Susceptible	Susceptible	Resistant	Resistant		aph(6)-Id		sat2	Absent	Absent
FD01872910	Shigella flexneri 2a	No	2	0.808464	Resistant	Resistant	Resistant	Resistant	Susceptible	Susceptible	Susceptible	Susceptible	Susceptible				sat2	Present	Absent
FD01872911	Shigella flexneri 2a	No	1	0.00326558	Susceptible	Susceptible	Susceptible	Susceptible	Susceptible	Susceptible	Susceptible	Resistant	Resistant		aph(6)-Id			Present	Absent
FD01872912	Shigella flexneri 2a	No	3	0.807664	Resistant	Resistant	Resistant	Resistant	Susceptible	Susceptible	Susceptible	Resistant	Resistant		aph(6)-Id		sat2	Absent	Present
FD01872913	Shigella flexneri 2a	No	1	0.0477841	Susceptible	Susceptible	Susceptible	Susceptible	Susceptible	Susceptible	Susceptible	Susceptible	Susceptible					Present	Absent
FD01872914	Shigella flexneri 2a	No	2	0.798734	Resistant	Resistant	Resistant	Resistant	Susceptible	Susceptible	Susceptible	Resistant	Resistant		aph(6)-Id		sat2	Present	Present
FD01872915	Shigella flexneri 2a	No	2	0.806331	Resistant	Resistant	Resistant	Resistant	Susceptible	Susceptible	Susceptible	Susceptible	Susceptible				sat2	Absent	Absent
FD01872916	Shigella flexneri 2a	No	3	0.798667	Resistant	Resistant	Resistant	Resistant	Susceptible	Susceptible	Susceptible	Susceptible	Susceptible				sat2	Present	Absent
FD01872917	Shigella flexneri 2a	No	2	0.797601	Resistant	Resistant	Resistant	Resistant	Susceptible	Susceptible	Susceptible	Resistant	Susceptible		aph(6)-Id		sat2	Present	Absent
FD01872918	Shigella flexneri 2a	No	2	0.805065	Resistant	Resistant	Resistant	Resistant	Susceptible	Susceptible	Susceptible	Resistant	Resistant		aph(6)-Id		sat2	Present	Present
FD01872919	Shigella flexneri 2a	No	1	0.0767744	Resistant	Susceptible	Susceptible	Susceptible	Susceptible	Susceptible	Susceptible	Resistant	Resistant		aph(6)-Id	aac(6)-Ib-cr		Present	Absent
FD01872920	Shigella flexneri 2a	No	2	0.808331	Resistant	Resistant	Resistant	Resistant	Susceptible	Susceptible	Susceptible	Resistant	Resistant		aph(6)-Id		sat2	Absent	Absent
FD01872921	Shigella flexneri 2a	No	4	0.798134	Susceptible	Susceptible	Susceptible	Susceptible	Susceptible	Susceptible	Susceptible	Resistant	Susceptible				sat2	Absent	Absent
FD01872922	Shigella flexneri 2a	No	1	0.0155282	Susceptible	Susceptible	Susceptible	Susceptible	Susceptible	Susceptible	Susceptible	Resistant	Resistant		aph(6)-Id			Present	Absent
FD01872924	Shigella flexneri 2a	No	4	0.805998	Resistant	Resistant	Resistant	Resistant	Susceptible	Susceptible	Susceptible	Resistant	Resistant		aph(6)-Id		sat2	Present	Absent
FD01872925	Shigella flexneri 2a	No	1	0.0111296	Susceptible	Susceptible	Susceptible	Susceptible	Susceptible	Susceptible	Susceptible	Resistant	Resistant		aph(6)-Id			Present	Absent
FD01872926	Shigella flexneri 2a	No	3	0.8002	Resistant	Resistant	Resistant	Resistant	Susceptible	Susceptible	Susceptible	Resistant	Resistant				sat2	Present	Absent
FD01872927	Shigella flexneri 2a	No	3	0.658514	Resistant	Resistant	Resistant	Susceptible	Susceptible	Susceptible	Susceptible	Resistant	Resistant		aph(6)-Id		sat2	Absent	Absent
FD01872928	Shigella flexneri 2a	No	2	0.808797	Resistant	Resistant	Resistant	Resistant	Susceptible	Susceptible	Susceptible	Resistant	Resistant		aph(6)-Id		sat2	Absent	Absent
FD01872929	Shigella flexneri 2a	No	4	0.797334	Resistant	Susceptible	Resistant	Resistant	Susceptible	Susceptible	Susceptible	Susceptible	Susceptible				sat2	Present	Absent
FD01872930	Shigella flexneri 2a	No	3	0.808197	Resistant	Resistant	Resistant	Resistant	Susceptible	Susceptible	Susceptible	Resistant	Resistant		aph(6)-Id		sat2	Absent	Absent
FD01872931	Shigella flexneri 2a	No	3	0.798534	Resistant	Resistant	Resistant	Resistant	Susceptible	Susceptible	Susceptible	Resistant	Resistant		aph(6)-Id		sat2	Present	Absent
FD01872932	Shigella flexneri 2a	No	1	0.0146618	Susceptible	Susceptible	Susceptible	Susceptible	Susceptible	Susceptible	Susceptible	Resistant	Resistant		aph(6)-Id			Present	Absent
FD01872933	Shigella flexneri 2a	No	2	0.795335	Resistant	Resistant	Resistant	Resistant	Susceptible	Susceptible	Susceptible	Susceptible	Susceptible				sat2	Absent	Absent
FD01872934	Shigella flexneri 2a	No	4	0.807064	Resistant	Resistant	Resistant	Resistant	Susceptible	Susceptible	Susceptible	Susceptible	Susceptible				sat2	Absent	Absent
FD01872935	Shigella flexneri 2a	No	2	0.71043	Resistant	Resistant	Resistant	Resistant	Susceptible	Susceptible	Susceptible	Resistant	Susceptible				sat2	Present	Absent
FD01872936	Shigella flexneri 2a	No	1	0.000666445	Susceptible	Susceptible	Susceptible	Susceptible	Susceptible	Susceptible	Susceptible	Susceptible	Susceptible					Present	Absent
FD01872938	Shigella flexneri 2a	No	3	0.65085	Resistant	Resistant	Resistant	Susceptible	Susceptible	Susceptible	Susceptible	Susceptible	Susceptible				sat2	Present	Absent
FD01872939	Shigella flexneri 2a	No	2	0.289437	Susceptible	Susceptible	Resistant	Resistant	Susceptible	Susceptible	Susceptible	Resistant	Resistant		aph(6)-Id		sat2	Absent	Present
FD01872940	Shigella flexneri 2a	No	3	0.806664	Resistant	Resistant	Resistant	Resistant	Susceptible	Susceptible	Susceptible	Susceptible	Susceptible				sat2	Absent	Absent
FD01872941	Shigella flexneri 2a	No	1	0.0531156	Resistant	Susceptible	Resistant	Resistant	Susceptible	Susceptible	Susceptible	Resistant	Resistant		aph(6)-Id			Present	Present
FD01872942	Shigella flexneri 2a	No	3	0.0574475	Susceptible	Susceptible	Resistant	Susceptible	Susceptible	Susceptible	Susceptible	Susceptible	Susceptible				sat2	Present	Absent
FD01874579	Shigella flexneri 2a	No	2	0.754149	Resistant	Resistant	Resistant	Resistant	Susceptible	Susceptible	Susceptible	Resistant	Resistant		aph(6)-Id		sat2	Present	Absent
FD01874580	Shigella flexneri 2a	No	3	0.784738	Resistant	Resistant	Resistant	Resistant	Susceptible	Susceptible	Susceptible	Resistant	Resistant		aph(6)-Id		sat2	Present	Absent
FD01874581	Shigella flexneri 2a	No	3	0.80873	Resistant	Resistant	Resistant	Resistant	Susceptible	Susceptible	Susceptible	Resistant	Resistant		aph(6)-Id		sat2	Absent	Absent
FD01874582	Shigella flexneri 2a	No	1	0.147018	Resistant	Susceptible	Susceptible	Susceptible	Susceptible	Susceptible	Susceptible	Resistant	Resistant	mph(A)	aph(6)-Id			Present	Present
FD01874583	Shigella flexneri 2a	No	2	0.641919	Resistant	Resistant	Resistant	Susceptible	Susceptible	Susceptible	Susceptible	Resistant	Resistant		aph(6)-Id		sat2	Absent	Absent
FD01874585	Shigella flexneri 2a	No	3	0.629124	Resistant	Resistant	Resistant	Susceptible	Susceptible	Susceptible	Susceptible	Resistant	Resistant		aph(6)-Id		sat2	Absent	Absent
FD01874587	Shigella flexneri 2a	No	1	0.00199933	Susceptible	Susceptible	Susceptible	Susceptible	Susceptible	Susceptible	Susceptible	Resistant	Resistant		aph(6)-Id			Present	Absent
FD01874588	Shigella flexneri 2a	No	4	0.808664	Resistant	Resistant	Resistant	Resistant	Susceptible	Susceptible	Susceptible	Susceptible	Susceptible				sat2	Absent	Absent
FD01874589	Shigella flexneri 2a	No	1	0.00759747	Susceptible	Susceptible	Susceptible	Susceptible	Susceptible	Susceptible	Susceptible	Resistant	Resistant		aph(6)-Id			Present	Absent
FD01874590	Shigella flexneri 2a	No	2	0.80853	Resistant	Resistant	Resistant	Resistant	Susceptible	Susceptible	Susceptible	Resistant	Resistant		aph(6)-Id		sat2	Absent	Absent
FD01874591	Shigella flexneri 2a	No	4	0.809464	Resistant	Resistant	Resistant	Resistant	Susceptible	Susceptible	Susceptible	Susceptible	Susceptible				sat2	Absent	Absent
FD01874592	Shigella flexneri 2a	No	2	0.809797	Resistant	Resistant	Resistant	Resistant	Susceptible	Susceptible	Susceptible	Susceptible	Susceptible				sat2	Absent	Absent
FD01874593	Shigella flexneri 2a	No	2	0.797401	Resistant	Resistant	Resistant	Resistant	Susceptible	Susceptible	Susceptible	Resistant	Resistant		aph(6)-Id		sat2	Present	Absent
FD01874594	Shigella flexneri 2a	No	4	0.803399	Resistant	Resistant	Resistant	Resistant	Susceptible	Susceptible	Susceptible	Resistant	Resistant				sat2	Present	Absent
FD01874595	Shigella flexneri 2a	No	2	0.795402	Resistant	Resistant	Resistant	Resistant	Susceptible	Susceptible	Susceptible	Resistant	Resistant		aph(6)-Id		sat2	Present	Absent
FD01874596	Shigella flexneri 2a	No	3	0.80853	Resistant	Resistant	Resistant	Resistant	Susceptible	Susceptible	Susceptible	Susceptible	Susceptible				sat2	Absent	Absent
FD01874597	Shigella flexneri 2a	No	2	0.804465	Resistant	Resistant	Resistant	Resistant	Susceptible	Susceptible	Susceptible	Resistant	Resistant		aph(6)-Id		sat2	Present	Present
FD01874598	Shigella flexneri 2a	No	2	0.80913	Resistant	Resistant	Resistant	Resistant	Susceptible	Susceptible	Susceptible	Susceptible	Susceptible				sat2	Absent	Absent
FD01874599	Shigella flexneri 2a	No	4	0.809663	Resistant	Resistant	Resistant	Resistant	Susceptible	Susceptible	Susceptible	Susceptible	Susceptible				sat2	Absent	Absent
FD01874600	Shigella flexneri 2a	No	3	0.809397	Resistant	Resistant	Resistant	Resistant	Susceptible	Susceptible	Susceptible	Resistant	Resistant		aph(6)-Id		sat2	Absent	Absent
FD01874601	Shigella flexneri 2a	No	1	0.0133955	Susceptible	Susceptible	Susceptible	Susceptible	Susceptible	Susceptible	Susceptible	Resistant	Resistant		aph(6)-Id			Present	Absent
FD01874603	Shigella flexneri 2a	No	2	0.7998	Resistant	Resistant	Resistant	Resistant	Susceptible	Susceptible	Susceptible	Resistant	Resistant		aph(6)-Id		sat2	Absent	Absent
FD01874604	Shigella flexneri 2a	No	1	0.0156614	Susceptible	Susceptible	Susceptible	Susceptible	Susceptible	Susceptible	Susceptible	Susceptible	Susceptible					Present	Absent
FD01874605	Shigella flexneri 2a	No	2	0.7988	Resistant	Resistant	Resistant	Resistant	Susceptible	Susceptible	Susceptible	Resistant	Resistant		aph(6)-Id		sat2	Present	Absent
FD01874606	Shigella flexneri 2a	No	1	0.110497	Susceptible	Susceptible	Susceptible	Susceptible	Susceptible	Susceptible	Susceptible	Susceptible	Susceptible					Present	Absent
FD01874607	Shigella flexneri 2a	No	2	0.806798	Resistant	Resistant	Resistant	Resistant	Susceptible	Susceptible	Susceptible	Resistant	Resistant		aph(6)-Id		sat2	Absent	Absent
FD01874608	Shigella flexneri 2a	No	1	0.0221926	Susceptible	Susceptible	Susceptible	Susceptible	Susceptible	Susceptible	Susceptible	Susceptible	Susceptible					Present	Absent
FD01874609	Shigella flexneri 2a	No	4	0.617994	Resistant	Resistant	Resistant	Susceptible	Susceptible	Susceptible	Susceptible	Susceptible	Susceptible				sat2	Absent	Absent
FD01874610	Shigella flexneri 2a	No	4	0.792469	Resistant	Resistant	Resistant	Resistant	Susceptible	Susceptible	Susceptible	Susceptible	Susceptible		aph(6)-Id		sat2	Absent	Absent
FD01874611	Shigella flexneri 2a	No	2	0.797934	Resistant	Resistant	Resistant	Susceptible	Susceptible	Susceptible	Susceptible	Susceptible	Susceptible				sat2	Absent	Absent
FD01874612	Shigella flexneri 2a	No	1	0.0699767	Resistant	Susceptible	Susceptible	Resistant	Susceptible	Susceptible	Susceptible	Resistant	Resistant		aph(6)-Id			Present	Absent
FD01874614	Shigella flexneri 2a	No	2	0.80953	Resistant	Resistant	Resistant	Resistant	Susceptible	Susceptible	Susceptible	Susceptible	Susceptible				sat2	Absent	Absent
FD01874616	Shigella flexneri 2a	No	2	0.807931	Resistant	Resistant	Resistant	Resistant	Susceptible	Susceptible	Susceptible	Resistant	Resistant		aph(6)-Id		sat2	Absent	Present
FD01874617	Shigella flexneri 2a	No	3	0.806598	Resistant	Resistant	Resistant	Resistant	Susceptible	Susceptible	Susceptible	Resistant	Resistant		aph(6)-Id		sat2	Absent	Absent
FD01874618	Shigella flexneri 2a	No	4	0.7986	Resistant	Resistant	Resistant	Resistant	Susceptible	Susceptible	Susceptible	Susceptible	Susceptible				sat2	Absent	Absent
FD01874619	Shigella flexneri 2a	No	2	0.809597	Resistant	Resistant	Resistant	Resistant	Susceptible	Susceptible	Susceptible	Resistant	Resistant		aph(6)-Id		sat2	Absent	Absent
FD01874620	Shigella flexneri 2a	No	2	0.80873	Resistant	Resistant	Resistant	Resistant	Susceptible	Susceptible	Susceptible	Resistant	Resistant		aph(6)-Id		sat2	Absent	Absent
FD01874621	Shigella flexneri 2a	No	4	0.808064	Resistant	Resistant	Resistant	Resistant	Susceptible	Susceptible	Susceptible	Susceptible	Susceptible				sat2	Present	Absent
FD01874623	Shigella flexneri 2a	No	4	0.808197	Resistant	Resistant	Resistant	Resistant	Susceptible	Susceptible	Susceptible	Susceptible	Susceptible				sat2	Absent	Absent
FD01874624	Shigella flexneri 2a	No	2	0.809397	Resistant	Resistant	Resistant	Susceptible	Susceptible	Susceptible	Susceptible	Susceptible	Susceptible				sat2	Present	Absent
FD01874625	Shigella flexneri 2a	No	3	0.808331	Resistant	Resistant	Resistant	Resistant	Susceptible	Susceptible	Susceptible	Resistant	Resistant		aph(6)-Id		sat2	Absent	Present
FD01874626	Shigella flexneri 2a	No	1	0	Susceptible	Susceptible	Susceptible	Susceptible	Susceptible	Susceptible	Susceptible	Resistant	Resistant		aph(6)-Id			Present	Absent
FD01874627	Shigella flexneri 2a	No	4	0.795735	Resistant	Resistant	Resistant	Resistant	Susceptible	Susceptible	Susceptible	Susceptible	Susceptible				sat2	Absent	Absent
FD01874628	Shigella flexneri 2a	No	2	0.806598	Resistant	Resistant	Resistant	Resistant	Susceptible	Susceptible	Susceptible	Resistant	Resistant		aph(6)-Id		sat2	Absent	Absent
FD01874629	Shigella flexneri 2a	No	4	0.807464	Resistant	Resistant	Resistant	Resistant	Susceptible	Susceptible	Susceptible	Resistant	Resistant		aph(6)-Id		sat2	Present	Absent
FD01874630	Shigella flexneri 2a	No	2	0.808597	Resistant	Resistant	Resistant	Resistant	Susceptible	Susceptible	Susceptible	Resistant	Resistant		aph(6)-Id		sat2	Absent	Absent
FD01874631	Shigella flexneri 2a	No	3	0.309897	Susceptible	Susceptible	Resistant	Susceptible	Resistant	Resistant	Susceptible	Susceptible	Susceptible				sat2	Absent	Absent
FD01874632	Shigella flexneri 2a	No	3	0.808664	Resistant	Resistant	Resistant	Resistant	Susceptible	Susceptible	Susceptible	Susceptible	Susceptible				sat2	Absent	Absent
FD01874633	Shigella flexneri 2a	No	3	0.802333	Resistant	Resistant	Resistant	Resistant	Susceptible	Susceptible	Susceptible	Resistant	Resistant		aph(6)-Id		sat2	Absent	Absent
FD01874634	Shigella flexneri 2a	No	1	0.00219927	Resistant	Susceptible	Susceptible	Susceptible	Susceptible	Susceptible	Susceptible	Resistant	Resistant		aph(6)-Id			Present	Present
FD01874635	Shigella flexneri 2a	No	1	0	Susceptible	Susceptible	Susceptible	Resistant	Susceptible	Susceptible	Susceptible	Susceptible	Susceptible					Present	Present
FD01874636	Shigella flexneri 2a	No	3	0.807797	Resistant	Resistant	Resistant	Resistant	Susceptible	Susceptible	Susceptible	Resistant	Resistant		aph(6)-Id		sat2	Absent	Absent
FD01874637	Shigella flexneri 2a	No	4	0.796335	Resistant	Resistant	Resistant	Resistant	Susceptible	Susceptible	Susceptible	Susceptible	Susceptible		aph(6)-Id		sat2	Present	Absent
FD01874638	Shigella flexneri 2a	No	3	0.806265	Resistant	Resistant	Resistant	Resistant	Susceptible	Susceptible	Susceptible	Susceptible	Susceptible				sat2	Present	Absent
FD01874640	Shigella flexneri 2a	No	2	0.276641	Susceptible	Susceptible	Resistant	Resistant	Susceptible	Susceptible	Susceptible	Susceptible	Susceptible				sat2	Present	Absent
FD01874641	Shigella flexneri 2a	No	2	0.794202	Resistant	Resistant	Resistant	Resistant	Susceptible	Susceptible	Susceptible	Resistant	Resistant		aph(6)-Id		sat2	Present	Absent
FD01874642	Shigella flexneri 2a	No	2	0.803466	Resistant	Resistant	Resistant	Resistant	Susceptible	Susceptible	Susceptible	Susceptible	Susceptible		aph(6)-Id		sat2	Present	Present
FD01874643	Shigella flexneri 2a	No	3	0.777674	Resistant	Resistant	Resistant	Resistant	Susceptible	Susceptible	Susceptible	Resistant	Resistant		aph(6)-Id		sat2	Present	Absent
FD01874644	Shigella flexneri 2a	No	3	0.272909	Susceptible	Susceptible	Resistant	Resistant	Susceptible	Susceptible	Susceptible	Resistant	Resistant		aph(6)-Id		sat2	Absent	Present
FD01874645	Shigella flexneri 2a	No	1	0.427791	Resistant	Susceptible	Susceptible	Resistant	Susceptible	Susceptible	Susceptible	Resistant	Resistant					Present	Present
FD01874646	Shigella flexneri 2a	No	2	0.808597	Resistant	Resistant	Resistant	Resistant	Susceptible	Susceptible	Susceptible	Resistant	Resistant		aph(6)-Id		sat2	Present	Absent
FD01874647	Shigella flexneri 2a	No	3	0.797268	Resistant	Resistant	Resistant	Resistant	Susceptible	Susceptible	Susceptible	Susceptible	Susceptible				sat2	Absent	Absent
FD01874649	Shigella flexneri 2a	No	4	0.808464	Resistant	Resistant	Resistant	Resistant	Susceptible	Susceptible	Susceptible	Susceptible	Susceptible		aph(6)-Id		sat2	Present	Absent
FD01874650	Shigella flexneri 2a	No	4	0.806931	Resistant	Resistant	Resistant	Resistant	Susceptible	Susceptible	Susceptible	Susceptible	Susceptible				sat2	Absent	Absent
FD01874651	Shigella flexneri 2a	No	4	0.792536	Resistant	Resistant	Resistant	Resistant	Susceptible	Susceptible	Susceptible	Susceptible	Susceptible		aph(6)-Id		sat2	Absent	Absent
FD01874652	Shigella flexneri 2a	No	2	0.804132	Resistant	Resistant	Resistant	Resistant	Susceptible	Susceptible	Susceptible	Susceptible	Susceptible		aph(6)-Id		sat2	Present	Absent
FD01874653	Shigella flexneri 2a	No	2	0.802732	Resistant	Resistant	Resistant	Resistant	Susceptible	Susceptible	Susceptible	Susceptible	Susceptible				sat2	Present	Absent
FD01874654	Shigella flexneri 2a	No	4	0.807931	Resistant	Resistant	Resistant	Resistant	Susceptible	Susceptible	Susceptible	Resistant	Resistant		aph(6)-Id		sat2	Absent	Absent
FD01874655	Shigella flexneri 2a	Yes	1	0	Susceptible	Susceptible	Susceptible	Susceptible	Susceptible	Susceptible	Susceptible	Susceptible	Susceptible					Present	Absent
FD01874656	Shigella flexneri 2a	No	4	0.804932	Resistant	Resistant	Resistant	Resistant	Susceptible	Susceptible	Susceptible	Resistant	Resistant		aph(6)-Id		sat2	Absent	Absent
FD01874657	Shigella flexneri 2a	No	2	0.807597	Resistant	Resistant	Resistant	Resistant	Susceptible	Susceptible	Susceptible	Resistant	Resistant		aph(6)-Id		sat2	Absent	Absent
FD01874658	Shigella flexneri 2a	No	1	0.175475	Resistant	Susceptible	Resistant	Resistant	Susceptible	Susceptible	Susceptible	Susceptible	Resistant					Present	Present
FD01874659	Shigella flexneri 2a	Yes	2	0.602266	Resistant	Resistant	Resistant	Susceptible	Susceptible	Susceptible	Susceptible	Resistant	Resistant		aph(6)-Id		sat2	Absent	Absent
FD01874660	Shigella flexneri 2a	No	4	0.793669	Resistant	Resistant	Resistant	Resistant	Susceptible	Susceptible	Susceptible	Resistant	Resistant		aph(6)-Id		sat2	Absent	Present
FD01874661	Shigella flexneri 2a	No	4	0.803532	Resistant	Resistant	Resistant	Resistant	Susceptible	Susceptible	Susceptible	Resistant	Resistant		aph(6)-Id		sat2	Absent	Absent
FD01874662	Shigella flexneri 2a	No	2	0.807797	Resistant	Resistant	Resistant	Resistant	Susceptible	Susceptible	Susceptible	Resistant	Resistant		aph(6)-Id		sat2	Absent	Absent
FD01874663	Shigella flexneri 2a	Yes	2	0.804998	Resistant	Resistant	Resistant	Resistant	Susceptible	Susceptible	Susceptible	Resistant	Resistant		aph(6)-Id		sat2	Absent	Present
FD01874664	Shigella flexneri 2a	No	4	0.626524	Resistant	Resistant	Resistant	Susceptible	Susceptible	Susceptible	Susceptible	Resistant	Resistant		aph(6)-Id		sat2	Absent	Absent
FD01874666	Shigella flexneri 2a	No	1	0.00446518	Resistant	Susceptible	Resistant	Susceptible	Susceptible	Susceptible	Susceptible	Resistant	Resistant		aph(6)-Id			Present	Present
FD01874668	Shigella flexneri 2a	No	1	0.00679773	Susceptible	Susceptible	Susceptible	Susceptible	Susceptible	Susceptible	Susceptible	Susceptible	Susceptible					Present	Absent
FD01874669	Shigella flexneri 2a	No	1	0.00833056	Susceptible	Susceptible	Susceptible	Susceptible	Susceptible	Susceptible	Susceptible	Susceptible	Susceptible					Present	Absent
FD01874670	Shigella flexneri 2a	Yes	2	0.767611	Resistant	Resistant	Resistant	Resistant	Susceptible	Susceptible	Susceptible	Resistant	Resistant		aph(6)-Id		sat2	Present	Present
FD01874671	Shigella flexneri 2a	No	4	0.809197	Resistant	Resistant	Resistant	Resistant	Susceptible	Susceptible	Susceptible	Resistant	Resistant		aph(6)-Id		sat2	Absent	Absent
FD01874672	Shigella flexneri 2a	No	4	0.806998	Resistant	Resistant	Resistant	Resistant	Susceptible	Susceptible	Susceptible	Resistant	Resistant		aph(6)-Id		sat2	Present	Present
FD01874673	Shigella flexneri 2a	No	4	0.809597	Resistant	Resistant	Resistant	Resistant	Susceptible	Susceptible	Susceptible	Resistant	Resistant		aph(6)-Id		sat2	Absent	Absent
FD01876599	Shigella flexneri 2a	Yes	2	0	Susceptible	Susceptible	Resistant	Resistant	Susceptible	Susceptible	Susceptible	Resistant	Resistant		aph(6)-Id		sat2	Present	Absent
FD01876600	Shigella flexneri 2a	No	1	0.0267911	Susceptible	Susceptible	Susceptible	Susceptible	Susceptible	Susceptible	Susceptible	Resistant	Resistant		aph(6)-Id			Present	Present
FD01876601	Shigella flexneri 2a	No	1	0.140287	Susceptible	Susceptible	Resistant	Susceptible	Susceptible	Susceptible	Susceptible	Resistant	Resistant		aph(6)-Id			Present	Present
FD01876602	Shigella flexneri 2a	No	2	0.807864	Resistant	Resistant	Resistant	Resistant	Susceptible	Susceptible	Susceptible	Resistant	Resistant		aph(6)-Id		sat2	Absent	Absent
FD01876603	Shigella flexneri 2a	No	1	0	Susceptible	Susceptible	Susceptible	Susceptible	Susceptible	Susceptible	Susceptible	Susceptible	Susceptible					Present	Absent
FD01876604	Shigella flexneri 2a	No	1	0.130956	Resistant	Susceptible	Susceptible	Resistant	Susceptible	Susceptible	Susceptible	Resistant	Resistant		aph(6)-Id			Present	Present
FD01876606	Shigella flexneri 2a	No	1	0	Susceptible	Susceptible	Susceptible	Susceptible	Susceptible	Susceptible	Susceptible	Susceptible	Susceptible					Present	Absent
FD01876607	Shigella flexneri 2a	No	2	0.806731	Resistant	Resistant	Resistant	Resistant	Susceptible	Susceptible	Susceptible	Resistant	Resistant		aph(6)-Id		sat2	Absent	Absent
FD01876609	Shigella flexneri 2a	Yes	1	0.00926358	Susceptible	Susceptible	Susceptible	Susceptible	Susceptible	Susceptible	Susceptible	Resistant	Resistant		aph(6)-Id			Present	Absent
FD01876610	Shigella flexneri 2a	No	2	0.807131	Resistant	Resistant	Resistant	Resistant	Susceptible	Susceptible	Susceptible	Resistant	Resistant		aph(6)-Id		sat2	Absent	Present
FD01876611	Shigella flexneri 2a	No	2	0.80893	Resistant	Resistant	Resistant	Resistant	Susceptible	Susceptible	Susceptible	Susceptible	Susceptible				sat2	Absent	Absent
FD01876612	Shigella flexneri 2a	No	4	0.80873	Resistant	Resistant	Resistant	Resistant	Susceptible	Susceptible	Susceptible	Resistant	Resistant		aph(6)-Id		sat2	Absent	Absent
FD01876613	Shigella flexneri 2a	Yes	2	0.808131	Resistant	Resistant	Resistant	Resistant	Susceptible	Susceptible	Susceptible	Susceptible	Susceptible				sat2	Present	Absent
FD01876615	Shigella flexneri 2a	Yes	2	0.795335	Resistant	Resistant	Resistant	Resistant	Susceptible	Susceptible	Susceptible	Resistant	Resistant		aph(6)-Id		sat2	Present	Absent
FD01876617	Shigella flexneri 2a	No	4	0.808864	Resistant	Resistant	Resistant	Resistant	Susceptible	Susceptible	Susceptible	Resistant	Resistant		aph(6)-Id		sat2	Absent	Absent
FD01876618	Shigella flexneri 2a	Yes	2	0.806398	Resistant	Resistant	Resistant	Resistant	Susceptible	Susceptible	Susceptible	Resistant	Resistant		aph(6)-Id		sat2	Absent	Present
FD01876619	Shigella flexneri 2a	No	1	0.0343219	Resistant	Susceptible	Resistant	Susceptible	Susceptible	Susceptible	Susceptible	Resistant	Resistant		aph(6)-Id			Present	Present
FD01876620	Shigella flexneri 2a	No	1	0.00333222	Susceptible	Susceptible	Susceptible	Susceptible	Susceptible	Susceptible	Susceptible	Susceptible	Resistant		aph(6)-Id			Present	Absent
FD01876621	Shigella flexneri 2a	No	2	0.808197	Resistant	Resistant	Resistant	Resistant	Susceptible	Susceptible	Susceptible	Resistant	Susceptible				sat2	Present	Absent
FD01876622	Shigella flexneri 2a	No	3	0.807064	Resistant	Resistant	Resistant	Resistant	Susceptible	Susceptible	Susceptible	Resistant	Resistant		aph(6)-Id		sat2	Present	Absent
FD01876623	Shigella flexneri 2a	No	4	0.807398	Resistant	Resistant	Resistant	Resistant	Susceptible	Susceptible	Susceptible	Resistant	Resistant		aph(6)-Id		sat2	Present	Absent
FD01876624	Shigella flexneri 2a	No	2	0.808797	Resistant	Resistant	Resistant	Resistant	Susceptible	Susceptible	Susceptible	Resistant	Resistant		aph(6)-Id		sat2	Absent	Absent
FD01876626	Shigella flexneri 2a	No	1	0.0305898	Susceptible	Susceptible	Susceptible	Susceptible	Susceptible	Susceptible	Susceptible	Susceptible	Susceptible					Present	Absent
FD01876627	Shigella flexneri 2a	No	4	0.808597	Resistant	Resistant	Resistant	Resistant	Susceptible	Susceptible	Susceptible	Resistant	Resistant		aph(6)-Id		sat2	Absent	Absent
FD01876628	Shigella flexneri 2a	No	2	0.807198	Resistant	Resistant	Resistant	Resistant	Susceptible	Susceptible	Susceptible	Resistant	Resistant		aph(6)-Id		sat2	Present	Absent
FD01876629	Shigella flexneri 2a	No	4	0.799334	Resistant	Resistant	Resistant	Resistant	Susceptible	Susceptible	Susceptible	Resistant	Resistant		aph(6)-Id		sat2	Present	Absent
FD01876630	Shigella flexneri 2a	No	1	0.0132622	Resistant	Susceptible	Susceptible	Susceptible	Susceptible	Susceptible	Susceptible	Resistant	Resistant		aph(6)-Id			Present	Present
FD01876631	Shigella flexneri 2a	No	4	0.799533	Resistant	Resistant	Resistant	Resistant	Susceptible	Susceptible	Susceptible	Resistant	Resistant		aph(6)-Id		sat2	Present	Absent
FD01876632	Shigella flexneri 2a	No	1	0	Susceptible	Susceptible	Susceptible	Susceptible	Susceptible	Susceptible	Susceptible	Susceptible	Susceptible					Present	Absent
FD01876633	Shigella flexneri 2a	No	2	0.804332	Resistant	Resistant	Resistant	Resistant	Susceptible	Susceptible	Susceptible	Resistant	Resistant		aph(6)-Id		sat2	Absent	Absent
FD01876635	Shigella flexneri 2a	No	1	0	Susceptible	Susceptible	Susceptible	Susceptible	Susceptible	Susceptible	Susceptible	Resistant	Resistant		aph(6)-Id			Present	Absent
FD01876636	Shigella flexneri 2a	No	3	0.623925	Resistant	Resistant	Resistant	Susceptible	Susceptible	Susceptible	Susceptible	Resistant	Resistant		aph(6)-Id		sat2	Absent	Absent
FD01876637	Shigella flexneri 2a	No	2	0.0599134	Susceptible	Susceptible	Resistant	Susceptible	Susceptible	Susceptible	Susceptible	Resistant	Resistant		aph(6)-Id		sat2	Present	Present
FD01876638	Shigella flexneri 2a	No	4	0.805198	Resistant	Resistant	Resistant	Resistant	Susceptible	Susceptible	Susceptible	Resistant	Resistant				sat2	Absent	Absent
FD01876639	Shigella flexneri 2a	No	1	0.00139953	Susceptible	Susceptible	Susceptible	Susceptible	Susceptible	Susceptible	Susceptible	Susceptible	Susceptible					Present	Absent
FD01876640	Shigella flexneri 2a	No	2	0.765145	Resistant	Resistant	Resistant	Resistant	Susceptible	Susceptible	Susceptible	Resistant	Susceptible		aph(6)-Id		sat2	Present	Absent
FD01876641	Shigella flexneri 2a	No	3	0.808397	Resistant	Resistant	Resistant	Resistant	Susceptible	Susceptible	Susceptible	Resistant	Resistant		aph(6)-Id		sat2	Absent	Present
FD01876642	Shigella flexneri 2a	No	1	0.0115295	Susceptible	Susceptible	Susceptible	Susceptible	Susceptible	Susceptible	Susceptible	Susceptible	Susceptible					Present	Absent
FD01876643	Shigella flexneri 2a	No	4	0.808264	Resistant	Resistant	Resistant	Resistant	Susceptible	Susceptible	Susceptible	Resistant	Resistant		aph(6)-Id		sat2	Present	Absent
FD01876644	Shigella flexneri 2a	No	1	0.0109963	Susceptible	Susceptible	Susceptible	Susceptible	Susceptible	Susceptible	Susceptible	Resistant	Resistant		aph(6)-Id			Present	Present
FD01876645	Shigella flexneri 2a	No	3	0.799334	Resistant	Resistant	Resistant	Resistant	Susceptible	Susceptible	Susceptible	Susceptible	Susceptible				sat2	Absent	Absent
FD01876647	Shigella flexneri 2a	No	4	0.807797	Resistant	Resistant	Resistant	Resistant	Susceptible	Susceptible	Susceptible	Resistant	Resistant		aph(6)-Id		sat2	Absent	Absent
FD01876648	Shigella flexneri 2a	No	3	0	Resistant	Resistant	Resistant	Resistant	Susceptible	Susceptible	Susceptible	Resistant	Susceptible				sat2	Absent	Absent
FD01876649	Shigella flexneri 2a	No	2	0.281706	Susceptible	Susceptible	Resistant	Resistant	Susceptible	Susceptible	Susceptible	Resistant	Resistant		aph(6)-Id		sat2	Present	Absent
FD01876650	Shigella flexneri 2a	No	1	0.0325891	Resistant	Susceptible	Resistant	Susceptible	Susceptible	Susceptible	Susceptible	Resistant	Resistant	mph(A)	aph(6)-Id			Present	Present
FD01876651	Shigella flexneri 2a	No	3	0.807464	Resistant	Resistant	Resistant	Resistant	Susceptible	Susceptible	Susceptible	Resistant	Resistant		aph(6)-Id		sat2	Absent	Absent
FD01876652	Shigella flexneri 2a	No	3	0.797001	Resistant	Resistant	Resistant	Resistant	Susceptible	Susceptible	Susceptible	Resistant	Resistant		aph(6)-Id		sat2	Absent	Absent
FD01876653	Shigella flexneri 2a	No	2	0.807398	Resistant	Resistant	Resistant	Resistant	Susceptible	Susceptible	Susceptible	Resistant	Susceptible				sat2	Absent	Absent
FD01876654	Shigella flexneri 2a	No	2	0.7998	Resistant	Resistant	Resistant	Resistant	Susceptible	Susceptible	Susceptible	Susceptible	Susceptible				sat2	Absent	Absent
FD01876655	Shigella flexneri 2a	No	3	0.641519	Resistant	Resistant	Resistant	Susceptible	Susceptible	Susceptible	Susceptible	Susceptible	Susceptible				sat2	Present	Absent
FD01876656	Shigella flexneri 2a	No	3	0.80853	Resistant	Resistant	Resistant	Resistant	Susceptible	Susceptible	Susceptible	Resistant	Resistant		aph(6)-Id		sat2	Absent	Absent
FD01876658	Shigella flexneri 2a	No	1	0.00526491	Resistant	Susceptible	Susceptible	Susceptible	Susceptible	Susceptible	Susceptible	Resistant	Resistant		aph(6)-Id			Present	Present
FD01876660	Shigella flexneri 2a	No	1	0.0158614	Susceptible	Susceptible	Susceptible	Susceptible	Susceptible	Susceptible	Susceptible	Resistant	Resistant		aph(6)-Id			Present	Absent
FD01876661	Shigella flexneri 2a	No	1	0.0939687	Resistant	Susceptible	Resistant	Susceptible	Susceptible	Susceptible	Susceptible	Resistant	Resistant	mph(A)	aph(6)-Id			Present	Present
FD01876662	Shigella flexneri 2a	No	4	0.737754	Resistant	Resistant	Resistant	Resistant	Susceptible	Susceptible	Susceptible	Resistant	Susceptible				sat2	Present	Absent
FD01876663	Shigella flexneri 2a	No	2	0.80933	Resistant	Resistant	Resistant	Resistant	Susceptible	Susceptible	Susceptible	Resistant	Susceptible		aph(6)-Id		sat2	Present	Absent
FD01876664	Shigella flexneri 2a	No	2	0.788604	Resistant	Resistant	Resistant	Resistant	Susceptible	Susceptible	Susceptible	Resistant	Resistant		aph(6)-Id		sat2	Present	Absent
FD01876665	Shigella flexneri 2a	No	1	0.0071976	Susceptible	Susceptible	Susceptible	Susceptible	Susceptible	Susceptible	Susceptible	Resistant	Resistant					Present	Absent
FD01876666	Shigella flexneri 2a	No	4	0.807664	Resistant	Resistant	Resistant	Resistant	Susceptible	Susceptible	Susceptible	Resistant	Resistant		aph(6)-Id		sat2	Absent	Absent
FD01876668	Shigella flexneri 2a	No	3	0.808997	Resistant	Resistant	Resistant	Resistant	Susceptible	Susceptible	Susceptible	Resistant	Resistant		aph(6)-Id		sat2	Absent	Absent
FD01876669	Shigella flexneri 2a	No	4	0.738954	Resistant	Resistant	Resistant	Susceptible	Susceptible	Susceptible	Susceptible	Resistant	Susceptible				sat2	Present	Absent
FD01876670	Shigella flexneri 2a	No	2	0.755815	Resistant	Resistant	Resistant	Resistant	Susceptible	Susceptible	Susceptible	Resistant	Resistant		aph(6)-Id		sat2	Present	Absent
FD01876671	Shigella flexneri 2a	No	1	0.0005998	Susceptible	Susceptible	Susceptible	Susceptible	Susceptible	Susceptible	Susceptible	Resistant	Resistant		aph(6)-Id			Present	Absent
FD01876672	Shigella flexneri 2a	No		0.000333222	Susceptible	Susceptible	Susceptible	Susceptible	Susceptible	Susceptible	Susceptible	Resistant	Resistant		aph(6)-Id			Present	Present
FD01876673	Shigella flexneri 2a	No	3	0.80853	Resistant	Resistant	Resistant	Resistant	Susceptible	Susceptible	Susceptible	Resistant	Susceptible				sat2	Absent	Absent
FD01876674	Shigella flexneri 2a	No	1	0.00826391	Susceptible	Susceptible	Susceptible	Susceptible	Susceptible	Susceptible	Susceptible	Susceptible	Susceptible					Present	Absent
FD01876675	Shigella flexneri 2a	No	2	0.807797	Resistant	Resistant	Resistant	Resistant	Susceptible	Susceptible	Susceptible	Resistant	Resistant		aph(6)-Id		sat2	Absent	Absent
FD01876676	Shigella flexneri 2a	No	4	0.805865	Resistant	Resistant	Resistant	Resistant	Susceptible	Susceptible	Susceptible	Resistant	Resistant		aph(6)-Id		sat2	Present	Absent
FD01876677	Shigella flexneri 2a	No	3	0.807664	Resistant	Resistant	Resistant	Resistant	Susceptible	Susceptible	Susceptible	Resistant	Susceptible				sat2	Present	Present
FD01876678	Shigella flexneri 2a	No	4	0.809197	Resistant	Resistant	Resistant	Resistant	Susceptible	Susceptible	Susceptible	Resistant	Resistant		aph(6)-Id		sat2	Absent	Absent
FD01876679	Shigella flexneri 2a	No	2	0.806131	Resistant	Resistant	Resistant	Resistant	Susceptible	Susceptible	Susceptible	Resistant	Resistant		aph(6)-Id		sat2	Present	Absent
FD01876680	Shigella flexneri 2a	No	2	0.80853	Resistant	Resistant	Resistant	Resistant	Susceptible	Susceptible	Susceptible	Resistant	Resistant		aph(6)-Id		sat2	Present	Absent
FD01876681	Shigella flexneri 2a	No	3	0.807997	Resistant	Resistant	Resistant	Resistant	Susceptible	Susceptible	Susceptible	Susceptible	Susceptible				sat2	Absent	Absent
FD01876682	Shigella flexneri 2a	No	2	0.807731	Resistant	Resistant	Resistant	Resistant	Susceptible	Susceptible	Susceptible	Resistant	Resistant				sat2	Present	Absent
FD01876683	Shigella flexneri 2a	No	1	0.00339887	Resistant	Susceptible	Susceptible	Susceptible	Susceptible	Susceptible	Susceptible	Susceptible	Susceptible					Present	Present
FD01876684	Shigella flexneri 2a	No	2	0.797934	Resistant	Resistant	Resistant	Resistant	Susceptible	Susceptible	Susceptible	Resistant	Resistant		aph(6)-Id		sat2	Present	Absent
FD01876685	Shigella flexneri 2a	No	2	0.80893	Resistant	Resistant	Resistant	Resistant	Susceptible	Susceptible	Susceptible	Resistant	Resistant		aph(6)-Id		sat2	Absent	Present
FD01876686	Shigella flexneri 2a	No	2	0.795735	Resistant	Resistant	Resistant	Resistant	Susceptible	Susceptible	Susceptible	Susceptible	Susceptible				sat2	Present	Absent
FD01876687	Shigella flexneri 2a	No	3	0.796468	Resistant	Resistant	Resistant	Resistant	Susceptible	Susceptible	Susceptible	Resistant	Resistant		aph(6)-Id		sat2	Present	Absent
FD01876688	Shigella flexneri 2a	No	4	0.797867	Resistant	Resistant	Resistant	Resistant	Susceptible	Susceptible	Susceptible	Resistant	Resistant		aph(6)-Id		sat2	Present	Absent
FD01876689	Shigella flexneri 2a	No	1	0.00373209	Susceptible	Susceptible	Susceptible	Susceptible	Susceptible	Susceptible	Susceptible	Resistant	Resistant		aph(6)-Id			Present	Absent
FD01876690	Shigella flexneri 2a	No	2	0.808131	Resistant	Resistant	Resistant	Resistant	Susceptible	Susceptible	Susceptible	Susceptible	Susceptible				sat2	Absent	Absent
FD01876691	Shigella flexneri 2a	No	3	0.796934	Resistant	Susceptible	Resistant	Resistant	Susceptible	Susceptible	Susceptible	Resistant	Susceptible				sat2	Absent	Absent
FD01876692	Shigella flexneri 2a	No	4	0.804399	Resistant	Resistant	Resistant	Resistant	Susceptible	Susceptible	Susceptible	Resistant	Resistant		aph(6)-Id		sat2	Absent	Absent
FD01876695	Shigella flexneri 2a	No	3	0.62026	Resistant	Resistant	Resistant	Susceptible	Susceptible	Susceptible	Susceptible	Resistant	Resistant		aph(6)-Id		sat2	Absent	Absent

## Sheet: Figure 3A
Actual number of isolates
BAPS cluster	EC	FS	GA	KZ	LP	MP	NC	NW	WC	Grand Total
1	6	10	24	7	1	1	1	0	14	64
2	21	0	16	20	0	3	0	0	30	90
3	6	2	19	7	0	0	0	1	17	52
4	15	1	3	2	0	1	2	0	28	52
Grand Total	48	13	64	36	1	5	3	1	89	258
												Chi squared
												2.6745e-07
Expected number of isolates
BAPS cluster	EC	FS	GA	KZ	LP	MP	NC	NW	WC			* fisher's exact performed in R
1	11.907	3.22481	15.876	8.93023	0.248062	1.24031	0.744186	0.248062	22.0775
2	16.7442	4.53488	22.3256	12.5581	0.348837	1.74419	1.04651	0.348837	31.0465
3	9.67442	2.62016	12.8992	7.25581	0.20155	1.00775	0.604651	0.20155	17.938
4	9.67442	2.62016	12.8992	7.25581	0.20155	1.00775	0.604651	0.20155	17.938
BAPS Cluster	EC	FS	GA	KZ	LP	MP	NC	NW	WC
1	-0.496094	2.10096	0.511719	-0.216146	3.03125	-0.19375	0.34375	-1	-0.365871
2	0.254167	-1	-0.283333	0.592593	-1	0.72	-1	-1	-0.0337079
3	-0.379808	-0.236686	0.472957	-0.0352564	-1	-1	-1	3.96154	-0.0522904
4	0.550481	-0.618343	-0.767428	-0.724359	-1	-0.00769231	2.30769	-1	0.560933

## Sheet: Figure 3B
Actual	BAPS	Rural	Mixed	Urban	Grand Total																				Mixed	Rural	Urban	Unknown
	Cluster 1	4	9	48	61																			S. flexneri 2A	#REF!	#REF!	#REF!	#REF!
	Cluster 2	25	5	59	89																			S. sonnei	#REF!	#REF!	#REF!	#REF!
	Cluster 3	4	1	43	48																			Total	#REF!	#REF!	#REF!	#REF!
	Cluster 4	13	6	29	48
	Grand Total	46	21	179	246
Expected	BAPS	Rural	Mixed	Urban
	Cluster 1	11.4065	5.20732	44.3862
	Cluster 2	16.6423	7.59756	64.7602
	Cluster 3	8.97561	4.09756	34.9268
	Cluster 4	8.97561	4.09756	34.9268

## Sheet: Figure 4
Barcode number	Species	Blood culture sample	BAPS cluster	pINV average mapping depth	pINV mapping breadth	Adjusted pINV maping breadth coverage	Ampicillin phenotype	Chloramphenicol phenotype*	Streptomycin phenotype*	Tetracycline phenotype*	Naldixic acid phenotype*	Ciprofloxacin phenotype*	Ceftrioxone phenotype*	Cotrimoxazole phenotype*	Sulfisoxazole phenotype*	Erithromycin & azithromycin gene	Kanamycin gene	Fosfomycin gene	Streptothricin	sonneiTyping QRR point mutations	capU gene	cea gene	celb gene	ipaD gene	traT gene	virF gene
FD01873906	Shigella sonnei	No	1	0	0.00400419	0	Resistant	Susceptible	Resistant	Resistant	Susceptible	Susceptible	Susceptible	Resistant	Resistant		aph(6)-Id		sat2		Absent	Absent	Present	Absent	Absent	Absent		*Raw data for AMR phenotype - mix of phenotype and predicted phenotype - are available in the supplementary data
FD01873907	Shigella sonnei	No	2	8	0.688007	0.688007	Resistant	Susceptible	Resistant	Susceptible	Susceptible	Susceptible	Susceptible	Resistant	Resistant		aph(6)-Id		sat2		Present	Present	Absent	Present	Present	Present
FD01873908	Shigella sonnei	No	1	0	0.0186955	0	Susceptible	Susceptible	Resistant	Resistant	Susceptible	Susceptible	Susceptible	Resistant	Resistant		aph(6)-Id		sat2		Absent	Absent	Absent	Absent	Absent	Absent
FD01873909	Shigella sonnei	No	3	21	0.746837	0.746837	Susceptible	Susceptible	Resistant	Resistant	Susceptible	Susceptible	Susceptible	Resistant	Resistant		aph(6)-Id		sat2		Absent	Absent	Present	Absent	Absent	Absent
FD01873911	Shigella sonnei	No	1	0	0.0267178	0	Susceptible	Susceptible	Resistant	Resistant	Susceptible	Susceptible	Susceptible	Resistant	Resistant		aph(6)-Id		sat2		Absent	Present	Present	Absent	Absent	Absent
FD01873914	Shigella sonnei	No	1	13	0.69665	0.69665	Susceptible	Susceptible	Resistant	Resistant	Susceptible	Susceptible	Susceptible	Resistant	Resistant		aph(6)-Id		sat2		Present	Present	Present	Present	Absent	Present
FD01873915	Shigella sonnei	No	3	0	0.00840231	0	Susceptible	Susceptible	Resistant	Resistant	Susceptible	Susceptible	Susceptible	Resistant	Resistant		aph(6)-Id		sat2		Absent	Absent	Present	Absent	Absent	Absent
FD01873916	Shigella sonnei	No	1	5	0.665826	0.665826	Susceptible	Susceptible	Resistant	Resistant	Susceptible	Susceptible	Susceptible	Resistant	Resistant		aph(6)-Id		sat2		Absent	Absent	Absent	Absent	Absent	Present
FD01873917	Shigella sonnei	No	1	0	0.00857379	0	Susceptible	Susceptible	Resistant	Resistant	Susceptible	Susceptible	Susceptible	Resistant	Resistant		aph(6)-Id		sat2		Absent	Absent	Present	Absent	Absent	Absent
FD01873918	Shigella sonnei	No	3	5	0.670085	0.670085	Susceptible	Susceptible	Resistant	Resistant	Susceptible	Susceptible	Susceptible	Resistant	Resistant		aph(6)-Id		sat2		Absent	Absent	Present	Absent	Absent	Absent
FD01873919	Shigella sonnei	No	1	16	0.698346	0.698346	Susceptible	Susceptible	Resistant	Resistant	Susceptible	Susceptible	Susceptible	Resistant	Resistant		aph(6)-Id		sat2		Present	Absent	Present	Present	Absent	Present
FD01873920	Shigella sonnei	No	1	0	0.00836987	0	Susceptible	Susceptible	Resistant	Resistant	Susceptible	Susceptible	Susceptible	Resistant	Resistant		aph(6)-Id		sat2		Absent	Absent	Absent	Absent	Present	Absent
FD01873922	Shigella sonnei	No	3	6	0.675118	0.675118	Susceptible	Susceptible	Susceptible	Susceptible	Susceptible	Susceptible	Susceptible	Susceptible	Susceptible				sat2		Present	Absent	Present	Present	Absent	Present
FD01873923	Shigella sonnei	No	1	0	0.00554747	0	Susceptible	Susceptible	Susceptible	Susceptible	Susceptible	Susceptible	Susceptible	Resistant	Susceptible				sat2		Absent	Absent	Present	Absent	Absent	Absent
FD01873925	Shigella sonnei	No	1	0	0.0350506	0	Susceptible	Susceptible	Resistant	Resistant	Susceptible	Susceptible	Susceptible	Resistant	Resistant		aph(6)-Id		sat2		Absent	Absent	Present	Absent	Absent	Absent
FD01873926	Shigella sonnei	No	1	0	0.109332	0	Susceptible	Susceptible	Resistant	Resistant	Susceptible	Susceptible	Susceptible	Resistant	Resistant		aph(6)-Id		sat2		Absent	Absent	Present	Absent	Absent	Absent
FD01873927	Shigella sonnei	No	3	56	0.753571	0.753571	Susceptible	Susceptible	Resistant	Resistant	Susceptible	Susceptible	Susceptible	Resistant	Resistant				sat2		Present	Absent	Present	Present	Absent	Present
FD01873928	Shigella sonnei	No	3	1	0.267613	0.267613	Susceptible	Susceptible	Resistant	Resistant	Susceptible	Susceptible	Susceptible	Resistant	Resistant		aph(6)-Id		sat2		Absent	Absent	Present	Absent	Absent	Absent
FD01873930	Shigella sonnei	No	1	14	0.694792	0.694792	Susceptible	Susceptible	Resistant	Resistant	Susceptible	Susceptible	Susceptible	Resistant	Resistant		aph(6)-Id		sat2		Present	Present	Present	Present	Absent	Present
FD01873931	Shigella sonnei	No	2	19	0.699361	0.699361	Resistant	Resistant	Susceptible	Resistant	Susceptible	Susceptible	Susceptible	Resistant	Resistant				sat2		Absent	Present	Absent	Present	Present	Present
FD01873932	Shigella sonnei	No	1	0	0.00565406	0	Susceptible	Susceptible	Resistant	Resistant	Susceptible	Susceptible	Susceptible	Resistant	Resistant		aph(6)-Id		sat2		Absent	Present	Present	Absent	Absent	Absent
FD01873933	Shigella sonnei	No	3	10	0.688225	0.688225	Susceptible	Susceptible	Resistant	Resistant	Susceptible	Susceptible	Susceptible	Resistant	Resistant		aph(6)-Id		sat2		Present	Absent	Present	Present	Absent	Present
FD01873934	Shigella sonnei	No	1	0	0.102783	0	Susceptible	Susceptible	Susceptible	Susceptible	Susceptible	Susceptible	Susceptible	Susceptible	Susceptible				sat2		Absent	Absent	Present	Absent	Absent	Absent
FD01873935	Shigella sonnei	No	1	0	0.00079713	0	Susceptible	Susceptible	Resistant	Resistant	Susceptible	Susceptible	Susceptible	Resistant	Resistant		aph(6)-Id		sat2		Absent	Absent	Present	Absent	Absent	Absent
FD01873936	Shigella sonnei	No	3	0	0.182733	0	Susceptible	Susceptible	Resistant	Susceptible	Susceptible	Susceptible	Susceptible	Resistant	Susceptible		aph(6)-Id		sat2		Absent	Absent	Present	Absent	Absent	Absent
FD01873938	Shigella sonnei	No	1	0	0.0146357	0	Susceptible	Susceptible	Susceptible	Susceptible	Susceptible	Susceptible	Susceptible	Resistant	Resistant		aph(6)-Id		sat2		Absent	Present	Present	Absent	Present	Absent
FD01873939	Shigella sonnei	No	3	2	0.538971	0.538971	Susceptible	Susceptible	Susceptible	Susceptible	Susceptible	Susceptible	Susceptible	Susceptible	Susceptible				sat2		Absent	Absent	Present	Absent	Absent	Absent
FD01873940	Shigella sonnei	No	1	12	0.695274	0.695274	Susceptible	Susceptible	Resistant	Resistant	Susceptible	Susceptible	Susceptible	Resistant	Resistant		aph(6)-Id		sat2		Present	Absent	Present	Present	Absent	Present
FD01873941	Shigella sonnei	No	1	2	0.0539963	0.0539963	Resistant	Susceptible	Resistant	Resistant	Susceptible	Susceptible	Susceptible	Resistant	Resistant	mph(A)	aph(6)-Id		sat2		Absent	Absent	Present	Absent	Present	Absent
FD01873942	Shigella sonnei	No	1	0	0.00503304	0	Susceptible	Susceptible	Resistant	Resistant	Susceptible	Susceptible	Susceptible	Resistant	Resistant		aph(6)-Id		sat2		Absent	Absent	Present	Absent	Absent	Absent
FD01873943	Shigella sonnei	No	2	0	0.0242893	0	Resistant	Resistant	Susceptible	Resistant	Susceptible	Susceptible	Susceptible	Resistant	Resistant				sat2		Absent	Present	Absent	Absent	Present	Absent
FD01873944	Shigella sonnei	No	1	0	0.00856915	0	Susceptible	Susceptible	Resistant	Resistant	Susceptible	Susceptible	Susceptible	Resistant	Resistant		aph(6)-Id		sat2		Absent	Absent	Absent	Absent	Absent	Absent
FD01873946	Shigella sonnei	No	1	0	0.00360562	0	Susceptible	Susceptible	Resistant	Resistant	Susceptible	Susceptible	Susceptible	Resistant	Resistant		aph(6)-Id		sat2		Absent	Absent	Present	Absent	Absent	Absent
FD01873947	Shigella sonnei	No	3	0	0.00439812	0	Susceptible	Susceptible	Resistant	Resistant	Resistant	Susceptible	Susceptible	Resistant	Resistant		aph(6)-Id		sat2	gyrA p87 (D -> Y)	Absent	Absent	Present	Absent	Absent	Absent
FD01873948	Shigella sonnei	No	3	0	0.00368441	0	Susceptible	Susceptible	Resistant	Resistant	Susceptible	Susceptible	Susceptible	Resistant	Resistant		aph(6)-Id		sat2		Absent	Absent	Present	Absent	Absent	Absent
FD01873949	Shigella sonnei	No	3	46	0.752472	0.752472	Susceptible	Susceptible	Resistant	Resistant	Susceptible	Susceptible	Susceptible	Resistant	Resistant		aph(6)-Id		sat2		Present	Absent	Present	Present	Absent	Present
FD01873950	Shigella sonnei	No	3	17	0.698587	0.698587	Resistant	Susceptible	Resistant	Resistant	Susceptible	Susceptible	Susceptible	Resistant	Resistant		aph(6)-Id		sat2		Present	Absent	Present	Present	Present	Present
FD01873951	Shigella sonnei	No	1	2	0.511642	0.511642	Susceptible	Susceptible	Resistant	Resistant	Susceptible	Susceptible	Susceptible	Resistant	Resistant		aph(6)-Id		sat2		Absent	Absent	Absent	Absent	Absent	Absent
FD01873952	Shigella sonnei	No	1	0	0.0873831	0	Susceptible	Susceptible	Resistant	Resistant	Susceptible	Susceptible	Susceptible	Resistant	Resistant		aph(6)-Id		sat2		Absent	Absent	Absent	Absent	Absent	Absent
FD01873954	Shigella sonnei	No	1	1	0.0287987	0.0287987	Resistant	Susceptible	Resistant	Susceptible	Susceptible	Susceptible	Susceptible	Resistant	Resistant		aph(6)-Id		sat2		Absent	Absent	Present	Absent	Present	Absent
FD01873955	Shigella sonnei	No	3	0	0.00270654	0	Susceptible	Susceptible	Susceptible	Susceptible	Susceptible	Susceptible	Susceptible	Susceptible	Susceptible				sat2		Absent	Absent	Present	Absent	Absent	Absent
FD01873956	Shigella sonnei	No	1	0	0.00759591	0	Susceptible	Susceptible	Resistant	Resistant	Susceptible	Susceptible	Susceptible	Resistant	Resistant		aph(6)-Id		sat2		Absent	Absent	Present	Absent	Absent	Absent
FD01873957	Shigella sonnei	No	1	0	0.0029846	0	Susceptible	Susceptible	Resistant	Resistant	Susceptible	Susceptible	Susceptible	Resistant	Resistant		aph(6)-Id		sat2		Absent	Absent	Present	Absent	Absent	Absent
FD01873958	Shigella sonnei	No	3	16	0.695927	0.695927	Susceptible	Susceptible	Resistant	Resistant	Susceptible	Susceptible	Susceptible	Resistant	Resistant		aph(6)-Id		sat2	gyrA p87 (D -> Y)	Present	Absent	Present	Present	Absent	Present
FD01873959	Shigella sonnei	No	1	19	0.698991	0.698991	Susceptible	Susceptible	Resistant	Resistant	Susceptible	Susceptible	Susceptible	Resistant	Resistant		aph(6)-Id		sat2		Present	Absent	Absent	Present	Absent	Present
FD01873962	Shigella sonnei	No	2	0	0.0029846	0	Susceptible	Susceptible	Susceptible	Susceptible	Resistant	Susceptible	Susceptible	Susceptible	Susceptible				sat2	gyrA p83 (S -> L)	Absent	Absent	Present	Absent	Absent	Absent
FD01873963	Shigella sonnei	No	2	10	0.691993	0.691993	Resistant	Susceptible	Susceptible	Susceptible	Susceptible	Susceptible	Susceptible	Resistant	Resistant		aph(6)-Id		sat2		Present	Present	Absent	Present	Present	Present
FD01873964	Shigella sonnei	No	3	0	0.0117808	0	Susceptible	Susceptible	Resistant	Resistant	Susceptible	Susceptible	Susceptible	Resistant	Resistant		aph(6)-Id		sat2		Absent	Absent	Present	Absent	Absent	Absent
FD01873965	Shigella sonnei	No	3	0	0.00618239	0	Susceptible	Susceptible	Resistant	Resistant	Susceptible	Susceptible	Susceptible	Resistant	Resistant		aph(6)-Id		sat2		Absent	Absent	Present	Absent	Absent	Absent
FD01873966	Shigella sonnei	No	1	0	0.0052416	0	Susceptible	Susceptible	Resistant	Resistant	Susceptible	Susceptible	Susceptible	Resistant	Resistant		aph(6)-Id		sat2		Absent	Absent	Present	Absent	Absent	Absent
FD01873967	Shigella sonnei	No	1	19	0.0625098	0.0625098	Resistant	Susceptible	Resistant	Resistant	Susceptible	Susceptible	Susceptible	Resistant	Resistant				sat2		Absent	Absent	Present	Absent	Present	Absent
FD01873968	Shigella sonnei	No	1	0	0.0182691	0	Susceptible	Susceptible	Resistant	Resistant	Susceptible	Susceptible	Susceptible	Resistant	Resistant		aph(6)-Id		sat2		Absent	Absent	Present	Absent	Absent	Absent
FD01873970	Shigella sonnei	No	1	0	0.00344805	0	Susceptible	Susceptible	Resistant	Resistant	Susceptible	Susceptible	Susceptible	Resistant	Resistant		aph(6)-Id		sat2		Absent	Absent	Present	Absent	Absent	Absent
FD01873971	Shigella sonnei	No	1	0	0.00426835	0	Susceptible	Susceptible	Resistant	Resistant	Susceptible	Susceptible	Susceptible	Resistant	Resistant		aph(6)-Id		sat2		Absent	Absent	Present	Absent	Absent	Absent
FD01873972	Shigella sonnei	No	1	0	0.00460667	0	Susceptible	Susceptible	Resistant	Resistant	Susceptible	Susceptible	Susceptible	Resistant	Resistant		aph(6)-Id		sat2		Absent	Absent	Present	Absent	Absent	Absent
FD01873973	Shigella sonnei	No	3	2	0.19418	0.19418	Resistant	Susceptible	Resistant	Resistant	Susceptible	Susceptible	Resistant	Resistant	Resistant		aph(6)-Id		sat2		Absent	Absent	Present	Absent	Absent	Absent
FD01873974	Shigella sonnei	No	3	73	0.753877	0.753877	Susceptible	Susceptible	Resistant	Resistant	Susceptible	Susceptible	Susceptible	Resistant	Resistant		aph(6)-Id		sat2		Present	Absent	Present	Present	Absent	Present
FD01873975	Shigella sonnei	No	3	0	0.00950068	0	Resistant	Susceptible	Resistant	Resistant	Susceptible	Susceptible	Susceptible	Resistant	Resistant		aph(6)-Id		sat2		Absent	Absent	Absent	Absent	Present	Absent
FD01873976	Shigella sonnei	No	1	0	0.0112015	0	Susceptible	Susceptible	Resistant	Resistant	Susceptible	Susceptible	Susceptible	Resistant	Resistant		aph(6)-Id		sat2		Absent	Absent	Present	Absent	Absent	Absent
FD01873978	Shigella sonnei	No	1	0	0.0025814	0	Susceptible	Susceptible	Resistant	Resistant	Susceptible	Susceptible	Susceptible	Resistant	Resistant		aph(6)-Id		sat2		Absent	Absent	Present	Absent	Absent	Absent
FD01873979	Shigella sonnei	No	3	21	0.699853	0.699853	Susceptible	Susceptible	Resistant	Resistant	Resistant	Susceptible	Susceptible	Resistant	Resistant		aph(6)-Id		sat2	gyrA p83 (S -> L)	Present	Absent	Present	Present	Absent	Present
FD01873980	Shigella sonnei	Yes	2	14	0.696826	0.696826	Resistant	Resistant	Susceptible	Resistant	Susceptible	Susceptible	Susceptible	Resistant	Resistant				sat2		Absent	Present	Absent	Present	Present	Present
FD01873982	Shigella sonnei	No	2	14	0.697341	0.697341	Susceptible	Susceptible	Resistant	Resistant	Susceptible	Susceptible	Susceptible	Resistant	Resistant		aph(6)-Id		sat2		Present	Absent	Absent	Present	Absent	Present
FD01873983	Shigella sonnei	No	3	0	0.0163273	0	Resistant	Susceptible	Resistant	Resistant	Susceptible	Susceptible	Susceptible	Resistant	Resistant		aph(6)-Id		sat2		Absent	Absent	Present	Absent	Present	Absent
FD01873986	Shigella sonnei	No	1	0	0.000963972	0	Susceptible	Susceptible	Resistant	Resistant	Susceptible	Susceptible	Susceptible	Resistant	Resistant				sat2		Absent	Absent	Present	Absent	Absent	Absent
FD01873987	Shigella sonnei	No	2	18	0.697888	0.697888	Resistant	Resistant	Susceptible	Resistant	Susceptible	Susceptible	Susceptible	Resistant	Resistant				sat2		Absent	Present	Absent	Present	Present	Present
FD01873988	Shigella sonnei	No	2	10	0.691381	0.691381	Susceptible	Susceptible	Resistant	Resistant	Susceptible	Susceptible	Susceptible	Resistant	Resistant		aph(6)-Id		sat2		Present	Present	Absent	Present	Absent	Present
FD01873990	Shigella sonnei	No	1	8	0.681931	0.681931	Resistant	Susceptible	Susceptible	Susceptible	Susceptible	Susceptible	Susceptible	Resistant	Resistant		aph(6)-Id		sat2		Present	Present	Present	Present	Present	Present
FD01873991	Shigella sonnei	No	3	9	0.690347	0.690347	Susceptible	Susceptible	Resistant	Resistant	Susceptible	Susceptible	Susceptible	Resistant	Resistant		aph(6)-Id		sat2		Present	Absent	Present	Present	Absent	Present
FD01873994	Shigella sonnei	No	1	79	0.755151	0.755151	Susceptible	Susceptible	Resistant	Resistant	Susceptible	Susceptible	Susceptible	Resistant	Resistant		aph(6)-Id		sat2		Present	Absent	Absent	Present	Present	Present
FD01873995	Shigella sonnei	No	1	0	0.0107659	0	Susceptible	Susceptible	Resistant	Resistant	Susceptible	Susceptible	Susceptible	Resistant	Resistant		aph(6)-Id		sat2		Absent	Absent	Present	Absent	Absent	Absent
FD01873996	Shigella sonnei	No	1	0	0.0185565	0	Susceptible	Susceptible	Resistant	Resistant	Susceptible	Susceptible	Susceptible	Resistant	Resistant		aph(6)-Id		sat2		Absent	Absent	Present	Absent	Absent	Absent
FD01873998	Shigella sonnei	No	1	5	0.66927	0.66927	Susceptible	Resistant	Resistant	Resistant	Susceptible	Susceptible	Susceptible	Resistant	Resistant		aph(6)-Id		sat2		Absent	Absent	Present	Present	Absent	Present
FD01873999	Shigella sonnei	No	3	0	0.0143344	0	Susceptible	Susceptible	Susceptible	Susceptible	Susceptible	Susceptible	Susceptible	Susceptible	Susceptible						Absent	Absent	Present	Absent	Absent	Absent
FD01874098	Shigella sonnei	No	3	0	0.0174117	0	Resistant	Susceptible	Resistant	Resistant	Susceptible	Susceptible	Susceptible	Resistant	Susceptible				sat2		Absent	Absent	Present	Absent	Present	Absent
FD01874099	Shigella sonnei	No	3	0	0.00977412	0	Resistant	Susceptible	Susceptible	Susceptible	Susceptible	Susceptible	Susceptible	Resistant	Susceptible		aph(6)-Id		sat2		Absent	Absent	Present	Absent	Present	Absent
FD01874100	Shigella sonnei	No	2	0	0.0262033	0	Susceptible	Susceptible	Susceptible	Resistant	Susceptible	Susceptible	Susceptible	Resistant	Resistant		aph(6)-Id		sat2		Absent	Absent	Absent	Absent	Present	Absent
FD01874101	Shigella sonnei	No	1	3	0.414165	0.414165	Susceptible	Susceptible	Resistant	Resistant	Susceptible	Susceptible	Susceptible	Resistant	Resistant		aph(6)-Id		sat2		Absent	Absent	Absent	Present	Absent	Absent
FD01874102	Shigella sonnei	No	1	0	0.00948214	0	Susceptible	Susceptible	Susceptible	Susceptible	Susceptible	Susceptible	Susceptible	Susceptible	Susceptible				sat2		Absent	Absent	Absent	Absent	Absent	Absent
FD01874103	Shigella sonnei	No	3	0	0.00374002	0	Susceptible	Susceptible	Resistant	Resistant	Susceptible	Susceptible	Susceptible	Resistant	Resistant		aph(6)-Id		sat2		Absent	Absent	Present	Absent	Absent	Absent
FD01874104	Shigella sonnei	No	2	9	0.686802	0.686802	Susceptible	Susceptible	Resistant	Resistant	Susceptible	Susceptible	Susceptible	Resistant	Resistant		aph(6)-Id		sat2		Present	Present	Absent	Present	Absent	Present
FD01874105	Shigella sonnei	No	4	0	0.160844	0	Susceptible	Susceptible	Susceptible	Susceptible	Susceptible	Susceptible	Susceptible	Resistant	Resistant		aph(6)-Id				Absent	Absent	Absent	Absent	Absent	Absent
FD01874106	Shigella sonnei	No	1	0	0.0109374	0	Susceptible	I	Susceptible	Susceptible	Susceptible	Susceptible	Susceptible	Resistant	Resistant	mef(B)		fosA3			Absent	Absent	Present	Absent	Absent	Absent
FD01874107	Shigella sonnei	No	1	0	0.00406907	0	Susceptible	Susceptible	Resistant	Resistant	Susceptible	Susceptible	Susceptible	Resistant	Resistant		aph(6)-Id		sat2		Absent	Absent	Present	Absent	Absent	Absent
FD01874108	Shigella sonnei	No	1	0	0.00359636	0	Susceptible	Susceptible	Resistant	Resistant	Susceptible	Susceptible	Susceptible	Resistant	Resistant				sat2		Absent	Absent	Absent	Absent	Absent	Absent
FD01874109	Shigella sonnei	No	3	5	0.368714	0.368714	Susceptible	Susceptible	Susceptible	Susceptible	Susceptible	Susceptible	Susceptible	Susceptible	Susceptible				sat2		Absent	Absent	Present	Absent	Absent	Absent
FD01874110	Shigella sonnei	No	3	0	0.0146403	0	Susceptible	Susceptible	Susceptible	Susceptible	Susceptible	Susceptible	Susceptible	Resistant	Resistant		aph(6)-Id		sat2		Absent	Absent	Absent	Absent	Present	Absent
FD01874111	Shigella sonnei	No	3	5	0.525267	0.525267	Susceptible	Susceptible	Resistant	Resistant	Susceptible	Susceptible	Susceptible	Resistant	Resistant		aph(6)-Id		sat2		Absent	Absent	Present	Present	Present	Absent
FD01874113	Shigella sonnei	No	1	0	0.0635341	0	Susceptible	Susceptible	Resistant	Resistant	Susceptible	Susceptible	Susceptible	Resistant	Resistant		aph(6)-Id		sat2		Absent	Absent	Present	Absent	Present	Absent
FD01874114	Shigella sonnei	No	1	5	0.0183989	0.0183989	Resistant	Susceptible	Resistant	Resistant	Susceptible	Susceptible	Resistant	Resistant	Resistant		aph(6)-Id		sat2		Absent	Absent	Present	Absent	Absent	Absent
FD01874115	Shigella sonnei	Yes	4	0	0.00604336	0	Susceptible	Susceptible	Susceptible	Susceptible	Susceptible	Susceptible	Susceptible	Resistant	Resistant		aph(6)-Id				Absent	Absent	Absent	Absent	Absent	Absent
FD01874116	Shigella sonnei	No	3	1	0.26645	0.26645	Susceptible	Susceptible	Resistant	Resistant	Susceptible	Susceptible	Susceptible	Resistant	Resistant		aph(6)-Id		sat2		Absent	Absent	Present	Absent	Absent	Absent
FD01874117	Shigella sonnei	No	3	0	0.00457423	0	Resistant	Susceptible	Resistant	Resistant	Susceptible	Susceptible	Susceptible	Resistant	Resistant		aph(6)-Id		sat2		Absent	Absent	Present	Absent	Absent	Absent
FD01874118	Shigella sonnei	No	1	0	0.0016267	0	Susceptible	Susceptible	Resistant	Resistant	Susceptible	Susceptible	Susceptible	Resistant	Resistant		aph(6)-Id		sat2		Absent	Absent	Absent	Absent	Absent	Absent
FD01874119	Shigella sonnei	No	1	0	0.00113081	0	Susceptible	Susceptible	Resistant	Resistant	Susceptible	Susceptible	Susceptible	Resistant	Resistant		aph(6)-Id		sat2		Absent	Absent	Present	Absent	Absent	Absent
FD01874120	Shigella sonnei	No	4	0	0.204612	0	Susceptible	Susceptible	Susceptible	Susceptible	Susceptible	Susceptible	Susceptible	Resistant	Susceptible		aph(6)-Id				Absent	Present	Absent	Absent	Absent	Absent
FD01874121	Shigella sonnei	No	1	0	0.0207254	0	Susceptible	Susceptible	Resistant	Resistant	Susceptible	Susceptible	Susceptible	Resistant	Resistant		aph(6)-Id		sat2		Absent	Absent	Present	Absent	Absent	Absent
FD01874123	Shigella sonnei	No	3	0	0.00537136	0	Susceptible	Susceptible	Resistant	Resistant	Susceptible	Susceptible	Susceptible	Resistant	Resistant		aph(6)-Id		sat2		Absent	Absent	Present	Absent	Absent	Absent
FD01874124	Shigella sonnei	No	1	7	0.653058	0.653058	Susceptible	Susceptible	Resistant	Resistant	Susceptible	Susceptible	Susceptible	Resistant	Resistant		aph(6)-Id		sat2		Absent	Absent	Present	Absent	Absent	Absent
FD01874125	Shigella sonnei	No	1	29	0.698643	0.698643	Resistant	Susceptible	Resistant	Resistant	Susceptible	Susceptible	Susceptible	Resistant	Resistant		aph(6)-Id		sat2		Absent	Absent	Present	Present	Absent	Absent
FD01874126	Shigella sonnei	No	3	0	0.00115862	0	Resistant	Susceptible	Resistant	Resistant	Susceptible	Susceptible	Susceptible	Resistant	Resistant		aph(6)-Id		sat2		Absent	Absent	Present	Absent	Absent	Absent
FD01874127	Shigella sonnei	No	1	0	0.00120033	0	Susceptible	Susceptible	Resistant	Resistant	Susceptible	Susceptible	Susceptible	Resistant	Resistant		aph(6)-Id		sat2		Absent	Absent	Absent	Absent	Absent	Absent
FD01874128	Shigella sonnei	No	3	0	0.00334609	0	Susceptible	Susceptible	Resistant	Resistant	Susceptible	Susceptible	Susceptible	Resistant	Resistant		aph(6)-Id		sat2		Absent	Absent	Present	Absent	Absent	Absent
FD01874129	Shigella sonnei	No	2	0	0.0205771	0	Resistant	Resistant	Resistant	Resistant	Susceptible	Susceptible	Susceptible	Resistant	Resistant				sat2		Absent	Present	Absent	Absent	Present	Absent
FD01874130	Shigella sonnei	No	3	0	0.0198263	0	Susceptible	Susceptible	Susceptible	Susceptible	Susceptible	Susceptible	Susceptible	Resistant	Resistant		aph(6)-Id		sat2		Absent	Absent	Present	Absent	Present	Absent
FD01874131	Shigella sonnei	No	1	3	0.412538	0.412538	Susceptible	Susceptible	Resistant	Resistant	Susceptible	Susceptible	Susceptible	Resistant	Resistant		aph(6)-Id		sat2		Absent	Absent	Absent	Absent	Absent	Absent
FD01874132	Shigella sonnei	No	1	0	0.00273898	0	Susceptible	Susceptible	Resistant	Resistant	Susceptible	Susceptible	Susceptible	Resistant	Resistant		aph(6)-Id		sat2		Absent	Absent	Present	Absent	Absent	Absent
FD01874133	Shigella sonnei	No	3	3	0.450281	0.450281	Susceptible	Susceptible	Resistant	Resistant	Susceptible	Susceptible	Susceptible	Resistant	Resistant		aph(6)-Id		sat2		Absent	Absent	Present	Present	Absent	Absent
FD01874134	Shigella sonnei	No	3	29	0.682812	0.682812	Susceptible	Susceptible	Resistant	Resistant	Susceptible	Susceptible	Susceptible	Resistant	Resistant		aph(6)-Id		sat2		Absent	Absent	Absent	Present	Absent	Absent
FD01874135	Shigella sonnei	No	3	0	0.0266807	0	Susceptible	Susceptible	Resistant	Resistant	Susceptible	Susceptible	Susceptible	Resistant	Resistant		aph(6)-Id		sat2		Absent	Absent	Present	Absent	Absent	Absent
FD01874136	Shigella sonnei	No	1	2	0.42494	0.42494	Susceptible	Susceptible	Resistant	Resistant	Susceptible	Susceptible	Susceptible	Resistant	Resistant		aph(6)-Id		sat2		Absent	Present	Present	Absent	Present	Absent
FD01874137	Shigella sonnei	No	1	0	0.000593213	0	Susceptible	Susceptible	Resistant	Resistant	Susceptible	Susceptible	Susceptible	Resistant	Resistant		aph(6)-Id		sat2		Absent	Present	Present	Absent	Absent	Absent
FD01874138	Shigella sonnei	No	3	19	0.673584	0.673584	Resistant	Susceptible	Resistant	Resistant	Susceptible	Susceptible	Susceptible	Resistant	Resistant	mph(A)	aph(6)-Id		sat2		Present	Absent	Present	Present	Present	Absent
FD01874139	Shigella sonnei	No	3	0	0.00557064	0	Susceptible	Susceptible	Resistant	Resistant	Susceptible	Susceptible	Susceptible	Resistant	Resistant		aph(6)-Id		sat2		Absent	Absent	Absent	Absent	Absent	Absent
FD01874140	Shigella sonnei	No	3	26	0.697364	0.697364	Resistant	Susceptible	Resistant	Resistant	Susceptible	Susceptible	Susceptible	Resistant	Resistant		aph(6)-Id		sat2		Absent	Absent	Absent	Present	Absent	Absent
FD01874141	Shigella sonnei	No	1	0	0.00198356	0	Susceptible	Susceptible	Resistant	Resistant	Susceptible	Susceptible	Susceptible	Resistant	Resistant		aph(6)-Id		sat2		Absent	Absent	Present	Absent	Absent	Absent
FD01874142	Shigella sonnei	No	3	0	0.00209015	0	Susceptible	Susceptible	Resistant	Resistant	Susceptible	Susceptible	Susceptible	Resistant	Resistant		aph(6)-Id		sat2		Absent	Absent	Present	Absent	Absent	Absent
FD01874143	Shigella sonnei	No	1	0	0.0110069	0	Susceptible	Susceptible	Resistant	Resistant	Susceptible	Susceptible	Susceptible	Resistant	Resistant		aph(6)-Id		sat2		Absent	Absent	Present	Absent	Absent	Absent
FD01874144	Shigella sonnei	No	1	3	0.598612	0.598612	Susceptible	Susceptible	Resistant	Resistant	Susceptible	Susceptible	Susceptible	Resistant	Resistant		aph(6)-Id		sat2		Absent	Absent	Absent	Absent	Absent	Absent
FD01874145	Shigella sonnei	No	1	0	0.00601555	0	Susceptible	Susceptible	Susceptible	Susceptible	Susceptible	Susceptible	Susceptible	Susceptible	Susceptible				sat2		Absent	Absent	Present	Absent	Absent	Absent
FD01874146	Shigella sonnei	No	2	1	0.254159	0.254159	Susceptible	Susceptible	Resistant	Resistant	Susceptible	Susceptible	Susceptible	Resistant	Resistant		aph(6)-Id		sat2		Absent	Absent	Absent	Absent	Absent	Absent
FD01874147	Shigella sonnei	No	3	0	0.1519	0	Resistant	Susceptible	Resistant	Resistant	Susceptible	Susceptible	Susceptible	Resistant	Resistant		aph(6)-Id		sat2		Absent	Absent	Present	Absent	Absent	Absent
FD01874148	Shigella sonnei	No	2	0	0.00978802	0	Resistant	Susceptible	Resistant	Resistant	Susceptible	Susceptible	Susceptible	Resistant	Resistant		aph(6)-Id		sat2		Absent	Absent	Absent	Absent	Absent	Absent
FD01874149	Shigella sonnei	No	3	0	0.0115862	0	Susceptible	Susceptible	Resistant	Resistant	Susceptible	Susceptible	Susceptible	Resistant	Resistant		aph(6)-Id		sat2		Absent	Absent	Present	Absent	Absent	Absent
FD01874150	Shigella sonnei	No	1	0	0.00397175	0	Susceptible	Susceptible	Resistant	Resistant	Susceptible	Susceptible	Susceptible	Resistant	Resistant		aph(6)-Id		sat2		Absent	Absent	Absent	Absent	Absent	Absent
FD01874151	Shigella sonnei	No	3	0	0.00553357	0	Susceptible	Susceptible	Resistant	Resistant	Susceptible	Susceptible	Susceptible	Resistant	Resistant		aph(6)-Id		sat2		Absent	Absent	Present	Absent	Absent	Absent
FD01874152	Shigella sonnei	No	1	1	0.378433	0.378433	Susceptible	Susceptible	Resistant	Resistant	Susceptible	Susceptible	Susceptible	Resistant	Resistant		aph(6)-Id		sat2		Absent	Present	Present	Absent	Absent	Absent
FD01874155	Shigella sonnei	No	3	1	0.00742907	0.00742907	Susceptible	Susceptible	Resistant	Resistant	Susceptible	Susceptible	Susceptible	Resistant	Resistant		aph(6)-Id				Absent	Absent	Absent	Absent	Absent	Absent
FD01874156	Shigella sonnei	No	1	0	0.0129348	0	Resistant	Susceptible	Resistant	Resistant	Susceptible	Susceptible	Susceptible	Resistant	Resistant		aph(6)-Id		sat2		Absent	Absent	Present	Absent	Absent	Absent
FD01874157	Shigella sonnei	No	1	0	0.00995023	0	Susceptible	Susceptible	Susceptible	Susceptible	Susceptible	Susceptible	Susceptible	Resistant	Resistant				sat2		Absent	Absent	Present	Absent	Absent	Absent
FD01874158	Shigella sonnei	No	3	52	0.722942	0.722942	Susceptible	Susceptible	Resistant	Resistant	Susceptible	Susceptible	Susceptible	Resistant	Resistant		aph(6)-Id		sat2		Present	Absent	Absent	Present	Absent	Absent
FD01874159	Shigella sonnei	No	2	1	0.0143066	0.0143066	Susceptible	Susceptible	Resistant	Resistant	Susceptible	Susceptible	Susceptible	Resistant	Resistant		aph(6)-Id				Absent	Absent	Present	Absent	Absent	Absent
FD01874160	Shigella sonnei	No	1	0	0.152929	0	Susceptible	Susceptible	Resistant	Resistant	Susceptible	Susceptible	Susceptible	Resistant	Resistant		aph(6)-Id		sat2		Absent	Present	Present	Absent	Absent	Absent
FD01874161	Shigella sonnei	No	1	0	0.159551	0	Susceptible	Susceptible	Resistant	Resistant	Susceptible	Susceptible	Susceptible	Resistant	Resistant		aph(6)-Id		sat2		Absent	Absent	Present	Absent	Absent	Absent
FD01874162	Shigella sonnei	No	3	0	0.00156645	0	Susceptible	Susceptible	Resistant	Resistant	Susceptible	Susceptible	Susceptible	Resistant	Resistant		aph(6)-Id		sat2		Absent	Absent	Absent	Absent	Absent	Absent
FD01874163	Shigella sonnei	No	1	0	0.00702124	0	Resistant	Susceptible	Resistant	Resistant	Susceptible	Susceptible	Susceptible	Resistant	Resistant		aph(6)-Id		sat2		Absent	Present	Present	Absent	Absent	Absent
FD01874164	Shigella sonnei	No	3	0	0.00166378	0	Resistant	Susceptible	Resistant	Resistant	Susceptible	Susceptible	Susceptible	Resistant	Resistant		aph(6)-Id				Absent	Absent	Present	Absent	Absent	Absent
FD01874165	Shigella sonnei	No	3	4	0.611788	0.611788	Susceptible	Susceptible	Resistant	Resistant	Susceptible	Susceptible	Susceptible	Resistant	Resistant		aph(6)-Id		sat2		Absent	Absent	Present	Present	Absent	Absent
FD01874166	Shigella sonnei	No	3	0	0.00110764	0	Susceptible	Susceptible	Resistant	Resistant	Susceptible	Susceptible	Susceptible	Resistant	Resistant		aph(6)-Id		sat2		Absent	Absent	Absent	Absent	Absent	Absent
FD01874167	Shigella sonnei	No	1	0	0.0122814	0	Susceptible	Susceptible	Susceptible	Susceptible	Susceptible	Susceptible	Susceptible	Susceptible	Susceptible				sat2		Absent	Present	Present	Absent	Absent	Absent
FD01874168	Shigella sonnei	No	1	0	0.0101217	0	Susceptible	Susceptible	Resistant	Resistant	Susceptible	Susceptible	Susceptible	Resistant	Resistant		aph(6)-Id		sat2		Absent	Absent	Present	Absent	Absent	Absent
FD01874169	Shigella sonnei	No	2	0	0.0108122	0	Susceptible	Susceptible	Resistant	Resistant	Susceptible	Susceptible	Susceptible	Resistant	Resistant		aph(6)-Id		sat2		Absent	Present	Absent	Absent	Absent	Absent
FD01874170	Shigella sonnei	No	3	0	0.0102654	0	Susceptible	Susceptible	Resistant	Resistant	Susceptible	Susceptible	Susceptible	Resistant	Resistant		aph(6)-Id		sat2		Absent	Absent	Present	Absent	Absent	Absent
FD01874171	Shigella sonnei	No	3	0	0.0979775	0	Susceptible	Susceptible	Resistant	Resistant	Susceptible	Susceptible	Susceptible	Resistant	Resistant		aph(6)-Id		sat2		Absent	Absent	Absent	Absent	Absent	Absent
FD01874172	Shigella sonnei	No	1	3	0.00881014	0.00881014	Susceptible	Susceptible	Susceptible	Resistant	Susceptible	Susceptible	Susceptible	Resistant	Resistant		aph(6)-Id		sat2		Absent	Absent	Present	Absent	Absent	Absent
FD01874174	Shigella sonnei	No	1	0	0.00759128	0	Resistant	Susceptible	Resistant	Resistant	Susceptible	Susceptible	Susceptible	Resistant	Resistant		aph(6)-Id		sat2		Absent	Absent	Absent	Absent	Absent	Absent
FD01874175	Shigella sonnei	No	3	0	0.0200627	0	Susceptible	Susceptible	Resistant	Resistant	Susceptible	Susceptible	Susceptible	Resistant	Resistant		aph(6)-Id		sat2		Absent	Absent	Present	Absent	Absent	Absent
FD01874176	Shigella sonnei	No	1	0	0.00636777	0	Susceptible	Susceptible	Resistant	Resistant	Susceptible	Susceptible	Susceptible	Resistant	Resistant		aph(6)-Id		sat2		Absent	Absent	Present	Absent	Absent	Absent
FD01874179	Shigella sonnei	No	1	0	0.0151547	0	Resistant	Susceptible	Resistant	Resistant	Susceptible	Susceptible	Susceptible	Resistant	Resistant		aph(6)-Id		sat2		Absent	Absent	Absent	Absent	Absent	Absent
FD01874180	Shigella sonnei	No	3	1	0.00771641	0.00771641	Susceptible	Susceptible	Resistant	Resistant	Susceptible	Susceptible	Susceptible	Resistant	Resistant		aph(6)-Id		sat2		Absent	Absent	Absent	Absent	Absent	Absent
FD01874181	Shigella sonnei	No	3	5	0.229912	0.229912	Susceptible	Susceptible	Susceptible	Susceptible	Susceptible	Susceptible	Susceptible	Resistant	Resistant		aph(6)-Id		sat2		Absent	Absent	Absent	Absent	Present	Absent
FD01874182	Shigella sonnei	No	2	35	0.690018	0.690018	Resistant	Susceptible	Resistant	Resistant	Susceptible	Susceptible	Susceptible	Resistant	Resistant		aph(6)-Id		sat2		Absent	Absent	Absent	Absent	Absent	Absent
FD01874183	Shigella sonnei	No	1	0	0.0273851	0	Susceptible	Susceptible	Resistant	Resistant	Susceptible	Susceptible	Susceptible	Resistant	Resistant		aph(6)-Id		sat2		Absent	Absent	Present	Absent	Absent	Absent
FD01874184	Shigella sonnei	No	1	0	0.0035083	0	Susceptible	Susceptible	Resistant	Resistant	Susceptible	Susceptible	Susceptible	Resistant	Resistant		aph(6)-Id		sat2		Absent	Absent	Absent	Absent	Absent	Absent
FD01874185	Shigella sonnei	No	1	0	0.000565406	0	Susceptible	Susceptible	Resistant	Resistant	Susceptible	Susceptible	Susceptible	Resistant	Resistant		aph(6)-Id		sat2		Absent	Absent	Present	Absent	Absent	Absent
FD01874186	Shigella sonnei	No	3	3	0.246721	0.246721	Susceptible	Susceptible	Resistant	Resistant	Susceptible	Susceptible	Susceptible	Resistant	Susceptible		aph(6)-Id		sat2		Absent	Absent	Absent	Absent	Present	Absent
FD01874187	Shigella sonnei	No	1	3	0.586359	0.586359	Resistant	Susceptible	Resistant	Resistant	Susceptible	Susceptible	Susceptible	Resistant	Resistant		aph(6)-Id		sat2		Absent	Absent	Present	Absent	Absent	Absent
FD01874189	Shigella sonnei	No	3	12	0.651543	0.651543	Susceptible	Susceptible	Resistant	Resistant	Susceptible	Susceptible	Susceptible	Susceptible	Susceptible		aph(6)-Id		sat2		Present	Absent	Present	Present	Absent	Present
FD01874190	Shigella sonnei	No	2	0	0.101171	0	Susceptible	Susceptible	Resistant	Resistant	Susceptible	Susceptible	Susceptible	Resistant	Resistant		aph(6)-Id		sat2		Absent	Present	Absent	Absent	Absent	Absent
FD01874191	Shigella sonnei	No	1	0	0.00582091	0	Susceptible	Susceptible	Susceptible	Susceptible	Susceptible	Susceptible	Susceptible	Susceptible	Susceptible				sat2		Absent	Present	Present	Absent	Absent	Absent
FD01874192	Shigella sonnei	No	2	11	0.695543	0.695543	Susceptible	Susceptible	Resistant	Resistant	Susceptible	Susceptible	Susceptible	Resistant	Resistant		aph(6)-Id		sat2		Present	Present	Absent	Present	Absent	Present
FD01874193	Shigella sonnei	No	2	83	0.754896	0.754896	Susceptible	Susceptible	Resistant	Resistant	Susceptible	Susceptible	Susceptible	Resistant	Resistant		aph(6)-Id		sat2		Present	Present	Absent	Present	Absent	Present
FD01874667	Shigella sonnei	No	3	4	0.280836	0.280836	Susceptible	Susceptible	Resistant	Resistant	Susceptible	Susceptible	Susceptible	Resistant	Resistant		aph(6)-Id		sat2		Absent	Absent	Absent	Absent	Absent	Absent
FD01874675	Shigella sonnei	No	3	8	0.603497	0.603497	Resistant	Susceptible	Resistant	Resistant	Susceptible	Susceptible	Susceptible	Resistant	Resistant		aph(6)-Id		sat2		Absent	Absent	Absent	Absent	Absent	Absent
FD01874676	Shigella sonnei	No	3	4	0.434519	0.434519	Resistant	Susceptible	Resistant	Resistant	Susceptible	Susceptible	Susceptible	Susceptible	Susceptible		aph(6)-Id		sat2		Absent	Absent	Absent	Present	Absent	Absent
FD01874677	Shigella sonnei	No	1	0	0.128584	0	Susceptible	Susceptible	Resistant	Resistant	Susceptible	Susceptible	Susceptible	Resistant	Resistant		aph(6)-Id		sat2		Absent	Absent	Absent	Absent	Absent	Absent
FD01874678	Shigella sonnei	No	2	113	0.69995	0.69995	Susceptible	Susceptible	Susceptible	Susceptible	Susceptible	Susceptible	Susceptible	Resistant	Resistant		aph(6)-Id		sat2		Present	Present	Absent	Present	Present	Present
FD01874679	Shigella sonnei	No	3	0	0.150477	0	Susceptible	Susceptible	Resistant	Resistant	Susceptible	Susceptible	Susceptible	Resistant	Resistant		aph(6)-Id		sat2		Absent	Absent	Present	Absent	Absent	Absent
FD01874680	Shigella sonnei	No	3	0	0.0129997	0	Susceptible	Susceptible	Resistant	Resistant	Susceptible	Susceptible	Susceptible	Resistant	Resistant		aph(6)-Id		sat2		Absent	Absent	Absent	Absent	Absent	Absent
FD01874681	Shigella sonnei	No	1	0	0.0111042	0	Susceptible	Susceptible	Resistant	Resistant	Susceptible	Susceptible	Susceptible	Resistant	Resistant		aph(6)-Id		sat2		Absent	Absent	Absent	Absent	Absent	Absent
FD01874682	Shigella sonnei	No	1	3	0.51832	0.51832	Susceptible	Susceptible	Susceptible	Susceptible	Susceptible	Susceptible	Susceptible	Susceptible	Susceptible				sat2		Absent	Absent	Absent	Present	Absent	Absent
FD01874683	Shigella sonnei	No	2	90	0.704056	0.704056	Resistant	Resistant	Resistant	Resistant	Susceptible	Susceptible	Susceptible	Resistant	Resistant				sat2		Present	Present	Absent	Present	Present	Present
FD01874684	Shigella sonnei	No	3	0	0.0118133	0	Susceptible	Susceptible	Resistant	Resistant	Susceptible	Susceptible	Susceptible	Resistant	Resistant		aph(6)-Id		sat2		Absent	Absent	Present	Absent	Absent	Absent
FD01874685	Shigella sonnei	No	1	0	0.0507661	0	Resistant	Susceptible	Susceptible	Susceptible	Susceptible	Susceptible	Susceptible	Resistant	Resistant		aph(6)-Id		sat2		Absent	Absent	Absent	Absent	Present	Absent
FD01874686	Shigella sonnei	No	1	0	0.0116372	0	Susceptible	Susceptible	Resistant	Resistant	Susceptible	Susceptible	Susceptible	Resistant	Resistant		aph(6)-Id		sat2		Absent	Absent	Present	Absent	Absent	Absent
FD01874687	Shigella sonnei	No		2	0.312642	0.312642	Resistant	Resistant	Susceptible	Resistant	Susceptible	Susceptible	Susceptible	Resistant	Resistant		aph(6)-Id				Absent	Absent	Present	Absent	Absent	Absent
FD01874688	Shigella sonnei	No	1	0	0.0166656	0	Susceptible	Susceptible	Resistant	Resistant	Susceptible	Susceptible	Susceptible	Resistant	Resistant		aph(6)-Id		sat2		Absent	Absent	Present	Absent	Absent	Absent
FD01874689	Shigella sonnei	No	1	0	0.0280247	0	Susceptible	Susceptible	Resistant	Resistant	Susceptible	Susceptible	Susceptible	Resistant	Resistant		aph(6)-Id		sat2		Absent	Absent	Present	Absent	Absent	Absent
FD01874691	Shigella sonnei	No	2	49	0.699296	0.699296	Susceptible	Susceptible	Susceptible	Susceptible	Susceptible	Susceptible	Susceptible	Susceptible	Susceptible						Present	Present	Absent	Present	Absent	Present
FD01874692	Shigella sonnei	No	1	0	0.0634506	0	Susceptible	Susceptible	Susceptible	Susceptible	Susceptible	Susceptible	Susceptible	Susceptible	Susceptible				sat2		Absent	Absent	Present	Absent	Absent	Absent
FD01874693	Shigella sonnei	No	1	10	0.659616	0.659616	Resistant	Susceptible	Resistant	Resistant	Susceptible	Susceptible	Susceptible	Resistant	Resistant		aph(6)-Id		sat2		Present	Absent	Present	Present	Absent	Absent
FD01874694	Shigella sonnei	No	3	0	0.00918554	0	Susceptible	Susceptible	Resistant	Resistant	Susceptible	Susceptible	Susceptible	Resistant	Resistant		aph(6)-Id		sat2		Absent	Absent	Present	Absent	Absent	Absent
FD01874696	Shigella sonnei	No	1	0	0.00997803	0	Susceptible	Susceptible	Resistant	Resistant	Susceptible	Susceptible	Susceptible	Resistant	Resistant		aph(6)-Id		sat2		Absent	Absent	Absent	Absent	Absent	Absent
FD01874697	Shigella sonnei	No	1	1	0.23837	0.23837	Susceptible	Susceptible	Resistant	Resistant	Susceptible	Susceptible	Susceptible	Resistant	Resistant		aph(6)-Id		sat2		Absent	Absent	Absent	Absent	Absent	Absent
FD01874698	Shigella sonnei	No	3	10	0.437597	0.437597	Susceptible	Susceptible	Resistant	Resistant	Susceptible	Susceptible	Susceptible	Resistant	Resistant		aph(6)-Id		sat2		Present	Absent	Present	Absent	Absent	Absent
FD01874699	Shigella sonnei	No	1	0	0.00316071	0	Susceptible	Susceptible	Resistant	Resistant	Susceptible	Susceptible	Susceptible	Resistant	Resistant		aph(6)-Id		sat2		Absent	Absent	Absent	Absent	Absent	Absent
FD01874700	Shigella sonnei	No	1	51	0.683831	0.683831	Susceptible	Susceptible	Resistant	Susceptible	Susceptible	Susceptible	Susceptible	Resistant	Resistant		aph(6)-Id		sat2		Present	Absent	Present	Present	Absent	Absent
FD01874701	Shigella sonnei	No	1	0	0.0189875	0	Susceptible	Susceptible	Resistant	Resistant	Susceptible	Susceptible	Susceptible	Resistant	Resistant		aph(6)-Id		sat2		Absent	Absent	Absent	Absent	Absent	Absent
FD01874702	Shigella sonnei	No	3	0	0.0140795	0	Susceptible	Susceptible	Resistant	Resistant	Susceptible	Susceptible	Susceptible	Resistant	Resistant		aph(6)-Id		sat2		Absent	Absent	Absent	Absent	Absent	Absent
FD01874703	Shigella sonnei	No	1	0	0.0194185	0	Susceptible	Susceptible	Resistant	Resistant	Susceptible	Susceptible	Susceptible	Resistant	Resistant		aph(6)-Id		sat2		Absent	Absent	Present	Absent	Absent	Absent
FD01874704	Shigella sonnei	No	3	0	0.00693318	0	Susceptible	Susceptible	Resistant	Resistant	Susceptible	Susceptible	Susceptible	Resistant	Resistant		aph(6)-Id		sat2		Absent	Absent	Present	Absent	Absent	Absent
FD01874705	Shigella sonnei	No	1	2	0.355817	0.355817	Resistant	Resistant	Resistant	Resistant	Susceptible	Susceptible	Susceptible	Resistant	Resistant		aph(6)-Id		sat2		Absent	Absent	Present	Absent	Absent	Absent
FD01874707	Shigella sonnei	No	3	0	0.0109374	0	Resistant	Susceptible	Resistant	Resistant	Susceptible	Susceptible	Susceptible	Resistant	Resistant		aph(6)-Id		sat2		Absent	Present	Present	Absent	Present	Absent
FD01874708	Shigella sonnei	No	3	0	0.00816595	0	Resistant	Susceptible	Resistant	Resistant	Susceptible	Susceptible	Susceptible	Resistant	Resistant		aph(6)-Id		sat2		Absent	Absent	Present	Absent	Absent	Absent
FD01874710	Shigella sonnei	No	2	7	0.584584	0.584584	Susceptible	Susceptible	Resistant	Resistant	Resistant	Susceptible	Susceptible	Resistant	Resistant		aph(6)-Id		sat2	gyrA p83 (S -> L) + gyrA p87 (D -> G) + parC p80 (S -> I)	Absent	Absent	Absent	Absent	Absent	Absent
FD01874711	Shigella sonnei	No	1	0	0.0110718	0	Susceptible	Susceptible	Resistant	Resistant	Susceptible	Susceptible	Susceptible	Resistant	Resistant		aph(6)-Id		sat2		Absent	Absent	Present	Absent	Absent	Absent
FD01874712	Shigella sonnei	No	3	0	0.0142881	0	Susceptible	Susceptible	Resistant	Susceptible	Susceptible	Susceptible	Susceptible	Resistant	Resistant		aph(6)-Id		sat2		Absent	Absent	Present	Absent	Present	Absent
FD01874713	Shigella sonnei	No	3	2	0.294303	0.294303	Susceptible	Susceptible	Resistant	Resistant	Susceptible	Susceptible	Susceptible	Resistant	Resistant		aph(6)-Id		sat2		Absent	Absent	Present	Absent	Absent	Absent
FD01874714	Shigella sonnei	No	3	0	0.0332617	0	Resistant	Susceptible	Resistant	Resistant	Susceptible	Susceptible	Susceptible	Resistant	Resistant		aph(6)-Id		sat2		Absent	Absent	Present	Absent	Absent	Absent
FD01874715	Shigella sonnei	No	1	0	0.0108632	0	Susceptible	Susceptible	Resistant	Resistant	Susceptible	Susceptible	Susceptible	Resistant	Resistant		aph(6)-Id		sat2		Absent	Absent	Absent	Absent	Absent	Absent
FD01874716	Shigella sonnei	No	1	0	0.0148767	0	Resistant	Susceptible	Resistant	Resistant	Susceptible	Susceptible	Susceptible	Resistant	Resistant		aph(6)-Id		sat2		Absent	Absent	Absent	Absent	Absent	Absent
FD01874717	Shigella sonnei	No	1	35	0.686904	0.686904	Susceptible	Susceptible	Resistant	Resistant	Susceptible	Susceptible	Susceptible	Resistant	Resistant		aph(6)-Id		sat2		Present	Present	Absent	Present	Absent	Present
FD01874718	Shigella sonnei	No	1	1	0.0605587	0.0605587	Susceptible	Susceptible	Susceptible	Susceptible	Susceptible	Susceptible	Susceptible	Resistant	Resistant		aph(6)-Id		sat2		Absent	Present	Absent	Absent	Present	Absent
FD01874719	Shigella sonnei	No	3	0	0.00599238	0	Susceptible	Susceptible	Susceptible	Susceptible	Susceptible	Susceptible	Susceptible	Susceptible	Susceptible		aph(6)-Id		sat2		Absent	Absent	Present	Absent	Absent	Absent
FD01874720	Shigella sonnei	No	3	1	0.296681	0.296681	Susceptible	Susceptible	Resistant	Resistant	Susceptible	Susceptible	Susceptible	Resistant	Resistant		aph(6)-Id		sat2		Absent	Absent	Present	Absent	Present	Absent
FD01874721	Shigella sonnei	No	2	50	0.700404	0.700404	Susceptible	Susceptible	Resistant	Resistant	Susceptible	Susceptible	Susceptible	Resistant	Resistant		aph(6)-Id		sat2		Present	Present	Absent	Present	Absent	Present
FD01874722	Shigella sonnei	No	3	2	0.433124	0.433124	Susceptible	Susceptible	Resistant	Resistant	Susceptible	Susceptible	Susceptible	Resistant	Resistant		aph(6)-Id		sat2		Absent	Absent	Present	Absent	Absent	Absent
FD01874723	Shigella sonnei	No	2	0	0.0100105	0	Susceptible	Susceptible	Resistant	Resistant	Susceptible	Susceptible	Susceptible	Resistant	Resistant		aph(6)-Id		sat2		Absent	Absent	Absent	Absent	Absent	Absent
FD01874724	Shigella sonnei	No	3	8	0.631007	0.631007	Susceptible	Susceptible	Resistant	Resistant	Susceptible	Susceptible	Susceptible	Susceptible	Susceptible		aph(6)-Id		sat2		Absent	Absent	Present	Present	Absent	Absent
FD01874725	Shigella sonnei	No	3	266	0.750711	0.750711	Susceptible	Susceptible	Resistant	Resistant	Susceptible	Susceptible	Susceptible	Resistant	Resistant		aph(6)-Id		sat2		Present	Absent	Absent	Present	Absent	Absent
FD01874726	Shigella sonnei	No	3	0	0.02783	0	Susceptible	Susceptible	Resistant	Resistant	Susceptible	Susceptible	Susceptible	Resistant	Resistant		aph(6)-Id		sat2		Absent	Absent	Present	Absent	Absent	Absent
FD01874727	Shigella sonnei	No	1	0	0.00762372	0	Susceptible	Susceptible	Resistant	Resistant	Resistant	Susceptible	Susceptible	Resistant	Resistant		aph(6)-Id		sat2	gyrA p87 (D -> G)	Absent	Absent	Present	Absent	Absent	Absent
FD01874728	Shigella sonnei	No	1	0	0.0284742	0	Susceptible	Susceptible	Susceptible	Susceptible	Susceptible	Susceptible	Susceptible	Resistant	Resistant		aph(6)-Id		sat2		Absent	Absent	Present	Absent	Present	Absent
FD01874729	Shigella sonnei	No	1	0	0.0184777	0	Susceptible	Susceptible	Resistant	Resistant	Susceptible	Susceptible	Susceptible	Resistant	Resistant		aph(6)-Id		sat2		Absent	Absent	Present	Absent	Absent	Absent
FD01874730	Shigella sonnei	No	3	128	0.752764	0.752764	Susceptible	Susceptible	Resistant	Resistant	Susceptible	Susceptible	Susceptible	Resistant	Resistant		aph(6)-Id		sat2		Present	Absent	Present	Present	Absent	Absent
FD01874731	Shigella sonnei	No		36	0.753015	0.753015	Susceptible	Susceptible	Susceptible	Susceptible	Susceptible	Susceptible	Susceptible	Resistant	Resistant		aph(6)-Id				Present	Present	Absent	Present	Present	Present
FD01874732	Shigella sonnei	No	3	11	0.665868	0.665868	Susceptible	Susceptible	Resistant	Resistant	Susceptible	Susceptible	Susceptible	Resistant	Resistant		aph(6)-Id		sat2		Present	Absent	Present	Present	Absent	Absent
FD01874733	Shigella sonnei	No	3	0	0.0122814	0	Susceptible	Susceptible	Resistant	Resistant	Susceptible	Susceptible	Susceptible	Resistant	Resistant		aph(6)-Id		sat2		Absent	Absent	Present	Absent	Absent	Absent
FD01874734	Shigella sonnei	No	1	74	0.697633	0.697633	Susceptible	Susceptible	Susceptible	Susceptible	Susceptible	Susceptible	Susceptible	Susceptible	Susceptible				sat2		Present	Absent	Present	Present	Absent	Absent
FD01874736	Shigella sonnei	No	3	29	0.686941	0.686941	Susceptible	Susceptible	Resistant	Resistant	Susceptible	Susceptible	Susceptible	Resistant	Resistant		aph(6)-Id		sat2		Present	Absent	Present	Present	Absent	Absent
FD01874737	Shigella sonnei	No	2	40	0.698351	0.698351	Susceptible	Susceptible	Resistant	Resistant	Susceptible	Susceptible	Susceptible	Resistant	Resistant		aph(6)-Id		sat2		Present	Present	Absent	Present	Absent	Present
FD01874738	Shigella sonnei	No	3	37	0.691942	0.691942	Susceptible	Susceptible	Resistant	Resistant	Susceptible	Susceptible	Susceptible	Resistant	Resistant		aph(6)-Id		sat2		Absent	Absent	Present	Present	Absent	Absent
FD01874739	Shigella sonnei	No	3	26	0.692465	0.692465	Susceptible	Susceptible	Resistant	Resistant	Susceptible	Susceptible	Susceptible	Resistant	Resistant		aph(6)-Id		sat2		Absent	Absent	Present	Present	Absent	Absent
FD01874740	Shigella sonnei	No	3	0	0.0194324	0	Susceptible	Susceptible	Resistant	Resistant	Susceptible	Susceptible	Susceptible	Resistant	Resistant		aph(6)-Id		sat2		Absent	Absent	Present	Absent	Absent	Absent
FD01874741	Shigella sonnei	No	1	1	0.0217635	0.0217635	Susceptible	Susceptible	Resistant	Resistant	Susceptible	Susceptible	Susceptible	Resistant	Resistant		aph(6)-Id		sat2		Absent	Absent	Absent	Absent	Absent	Absent
FD01874742	Shigella sonnei	No	1	0	0.0193675	0	Susceptible	Susceptible	Resistant	Resistant	Susceptible	Susceptible	Susceptible	Resistant	Resistant		aph(6)-Id		sat2		Absent	Absent	Present	Absent	Absent	Absent
FD01874743	Shigella sonnei	No	3	12	0.629117	0.629117	Resistant	Susceptible	Susceptible	Susceptible	Susceptible	Susceptible	Susceptible	Resistant	Resistant		aph(6)-Id		sat2		Absent	Absent	Present	Present	Present	Absent
FD01874744	Shigella sonnei	No	1	1	0.389222	0.389222	Resistant	Susceptible	Resistant	Resistant	Susceptible	Susceptible	Susceptible	Resistant	Susceptible				sat2		Absent	Absent	Absent	Absent	Present	Absent
FD01874745	Shigella sonnei	No	1	6	0.622392	0.622392	Susceptible	Susceptible	Resistant	Resistant	Resistant	Susceptible	Susceptible	Resistant	Resistant		aph(6)-Id		sat2	gyrA p87 (D -> G)	Absent	Absent	Present	Present	Absent	Absent
FD01874746	Shigella sonnei	No	3	47	0.702077	0.702077	Susceptible	Susceptible	Resistant	Resistant	Susceptible	Susceptible	Susceptible	Resistant	Resistant		aph(6)-Id		sat2		Present	Absent	Present	Present	Absent	Present
FD01874747	Shigella sonnei	No	1	18	0.687882	0.687882	Susceptible	Susceptible	Resistant	Resistant	Susceptible	Susceptible	Susceptible	Susceptible	Susceptible		aph(6)-Id				Absent	Present	Present	Present	Absent	Absent
FD01874748	Shigella sonnei	No	1	26	0.730653	0.730653	Resistant	Susceptible	Resistant	Resistant	Susceptible	Susceptible	Susceptible	Resistant	Resistant		aph(6)-Id		sat2		Absent	Absent	Absent	Absent	Absent	Absent
FD01874749	Shigella sonnei	No	3	27	0.688707	0.688707	Susceptible	Susceptible	Resistant	Resistant	Susceptible	Susceptible	Susceptible	Resistant	Resistant		aph(6)-Id		sat2		Present	Absent	Present	Present	Absent	Present
FD01874750	Shigella sonnei	No	3	0	0.0188484	0	Susceptible	Susceptible	Resistant	Resistant	Susceptible	Susceptible	Susceptible	Resistant	Resistant		aph(6)-Id		sat2		Absent	Absent	Absent	Absent	Absent	Absent
FD01874751	Shigella sonnei	No	1	15	0.665182	0.665182	Susceptible	Susceptible	Resistant	Resistant	Susceptible	Susceptible	Susceptible	Resistant	Resistant		aph(6)-Id		sat2		Present	Absent	Absent	Present	Absent	Absent
FD01874752	Shigella sonnei	No	1	1	0.185685	0.185685	Susceptible	Susceptible	Resistant	Resistant	Susceptible	Susceptible	Susceptible	Resistant	Resistant		aph(6)-Id		sat2		Absent	Absent	Present	Absent	Absent	Absent
FD01874753	Shigella sonnei	No	1	30	0.700631	0.700631	Susceptible	Susceptible	Resistant	Resistant	Susceptible	Susceptible	Susceptible	Resistant	Susceptible				sat2		Present	Present	Present	Present	Absent	Present
FD01874754	Shigella sonnei	No	1	25	0.684971	0.684971	Susceptible	Susceptible	Resistant	Resistant	Susceptible	Susceptible	Susceptible	Resistant	Resistant		aph(6)-Id		sat2		Present	Absent	Present	Present	Absent	Absent
FD01874755	Shigella sonnei	No	1	34	0.697911	0.697911	Susceptible	Susceptible	Resistant	Resistant	Susceptible	Susceptible	Susceptible	Resistant	Resistant		aph(6)-Id		sat2		Present	Absent	Absent	Present	Absent	Present
FD01874756	Shigella sonnei	No	1	170	0.748135	0.748135	Susceptible	Susceptible	Resistant	Resistant	Susceptible	Susceptible	Susceptible	Resistant	Resistant		aph(6)-Id		sat2		Absent	Absent	Absent	Present	Absent	Absent
FD01874757	Shigella sonnei	No	3	34	0.679206	0.679206	Susceptible	Susceptible	Resistant	Resistant	Susceptible	Susceptible	Susceptible	Resistant	Resistant		aph(6)-Id		sat2		Present	Absent	Present	Present	Absent	Present
FD01874758	Shigella sonnei	No	1	13	0.64473	0.64473	Susceptible	Susceptible	Resistant	Resistant	Susceptible	Susceptible	Susceptible	Resistant	Resistant		aph(6)-Id		sat2		Absent	Absent	Absent	Absent	Absent	Absent
FD01874760	Shigella sonnei	No	3	0	0.0359867	0	Susceptible	Susceptible	Resistant	Resistant	Susceptible	Susceptible	Susceptible	Resistant	Resistant		aph(6)-Id		sat2		Absent	Absent	Present	Absent	Absent	Absent
FD01874761	Shigella sonnei	No	1	1	0.345046	0.345046	Susceptible	Susceptible	Susceptible	Susceptible	Susceptible	Susceptible	Susceptible	Susceptible	Susceptible				sat2		Absent	Absent	Present	Absent	Absent	Absent
FD01874762	Shigella sonnei	No	3	30	0.693661	0.693661	Resistant	Susceptible	Resistant	Resistant	Susceptible	Susceptible	Susceptible	Resistant	Resistant		aph(6)-Id		sat2		Present	Absent	Present	Present	Present	Absent
FD01874763	Shigella sonnei	No	3	0	0.0068822	0	Susceptible	Susceptible	Resistant	Resistant	Susceptible	Susceptible	Susceptible	Resistant	Resistant		aph(6)-Id		sat2		Absent	Absent	Present	Absent	Absent	Absent
FD01874764	Shigella sonnei	No	1	9	0.640911	0.640911	Susceptible	Susceptible	Resistant	Susceptible	Susceptible	Susceptible	Susceptible	Susceptible	Susceptible		aph(6)-Id		sat2		Present	Absent	Present	Present	Absent	Absent
FD01874766	Shigella sonnei	No	2	24	0.66661	0.66661	Susceptible	Susceptible	Resistant	Resistant	Susceptible	Susceptible	Susceptible	Resistant	Resistant		aph(6)-Id		sat2		Present	Present	Absent	Present	Absent	Absent
FD01874767	Shigella sonnei	No	2	37	0.687682	0.687682	Susceptible	Susceptible	Susceptible	Susceptible	Susceptible	Susceptible	Susceptible	Resistant	Resistant		aph(6)-Id		sat2		Present	Present	Absent	Present	Present	Absent
FD01874768	Shigella sonnei	No	3	42	0.693916	0.693916	Susceptible	Susceptible	Resistant	Resistant	Susceptible	Susceptible	Susceptible	Resistant	Resistant		aph(6)-Id		sat2		Present	Absent	Absent	Present	Absent	Absent
FD01874769	Shigella sonnei	No	1	0	0.0103303	0	Susceptible	Susceptible	Resistant	Resistant	Susceptible	Susceptible	Susceptible	Resistant	Resistant		aph(6)-Id		sat2		Absent	Absent	Absent	Absent	Absent	Absent
FD01874770	Shigella sonnei	No	3	4	0.508662	0.508662	Susceptible	Susceptible	Resistant	Resistant	Susceptible	Susceptible	Susceptible	Resistant	Resistant		aph(6)-Id		sat2		Absent	Absent	Present	Absent	Absent	Absent
FD01874771	Shigella sonnei	No	1	7	0.514395	0.514395	Susceptible	Susceptible	Resistant	Resistant	Susceptible	Susceptible	Susceptible	Resistant	Resistant		aph(6)-Id		sat2		Absent	Absent	Absent	Absent	Absent	Absent

## Sheet: Supplementary figure 2
Barcode number	Species	BAPS Cluster	Sonneityping lineage
FD01872847	Shigella flexneri 2a	1
FD01872848	Shigella flexneri 2a	1
FD01872849	Shigella flexneri 2a	1
FD01872850	Shigella flexneri 2a	2
FD01872851	Shigella flexneri 2a	2
FD01872852	Shigella flexneri 2a	3
FD01872853	Shigella flexneri 2a	2
FD01872854	Shigella flexneri 2a	2
FD01872855	Shigella flexneri 2a	2
FD01872856	Shigella flexneri 2a	2
FD01872857	Shigella flexneri 2a	1
FD01872858	Shigella flexneri 2a	1
FD01872859	Shigella flexneri 2a	1
FD01872860	Shigella flexneri 2a	3
FD01872861	Shigella flexneri 2a	2
FD01872863	Shigella flexneri 2a	1
FD01872865	Shigella flexneri 2a	2
FD01872866	Shigella flexneri 2a	2
FD01872867	Shigella flexneri 2a	3
FD01872868	Shigella flexneri 2a	3
FD01872869	Shigella flexneri 2a	4
FD01872870	Shigella flexneri 2a	3
FD01872871	Shigella flexneri 2a	2
FD01872872	Shigella flexneri 2a	3
FD01872873	Shigella flexneri 2a	2
FD01872874	Shigella flexneri 2a	2
FD01872875	Shigella flexneri 2a	2
FD01872876	Shigella flexneri 2a	1
FD01872877	Shigella flexneri 2a	3
FD01872878	Shigella flexneri 2a	2
FD01872879	Shigella flexneri 2a	4
FD01872880	Shigella flexneri 2a	4
FD01872881	Shigella flexneri 2a	3
FD01872882	Shigella flexneri 2a	4
FD01872883	Shigella flexneri 2a	1
FD01872884	Shigella flexneri 2a	1
FD01872885	Shigella flexneri 2a	1
FD01872887	Shigella flexneri 2a	2
FD01872888	Shigella flexneri 2a	2
FD01872889	Shigella flexneri 2a	4
FD01872891	Shigella flexneri 2a	1
FD01872892	Shigella flexneri 2a	2
FD01872893	Shigella flexneri 2a	3
FD01872894	Shigella flexneri 2a	1
FD01872895	Shigella flexneri 2a	2
FD01872896	Shigella flexneri 2a
FD01872897	Shigella flexneri 2a	1
FD01872898	Shigella flexneri 2a	3
FD01872899	Shigella flexneri 2a	3
FD01872900	Shigella flexneri 2a	4
FD01872901	Shigella flexneri 2a	2
FD01872902	Shigella flexneri 2a	3
FD01872903	Shigella flexneri 2a	2
FD01872904	Shigella flexneri 2a	2
FD01872905	Shigella flexneri 2a	4
FD01872906	Shigella flexneri 2a	4
FD01872907	Shigella flexneri 2a	1
FD01872908	Shigella flexneri 2a	2
FD01872909	Shigella flexneri 2a	4
FD01872910	Shigella flexneri 2a	2
FD01872911	Shigella flexneri 2a	1
FD01872912	Shigella flexneri 2a	3
FD01872913	Shigella flexneri 2a	1
FD01872914	Shigella flexneri 2a	2
FD01872915	Shigella flexneri 2a	2
FD01872916	Shigella flexneri 2a	3
FD01872917	Shigella flexneri 2a	2
FD01872918	Shigella flexneri 2a	2
FD01872919	Shigella flexneri 2a	1
FD01872920	Shigella flexneri 2a	2
FD01872921	Shigella flexneri 2a	4
FD01872922	Shigella flexneri 2a	1
FD01872924	Shigella flexneri 2a	4
FD01872925	Shigella flexneri 2a	1
FD01872926	Shigella flexneri 2a	3
FD01872927	Shigella flexneri 2a	3
FD01872928	Shigella flexneri 2a	2
FD01872929	Shigella flexneri 2a	4
FD01872930	Shigella flexneri 2a	3
FD01872931	Shigella flexneri 2a	3
FD01872932	Shigella flexneri 2a	1
FD01872933	Shigella flexneri 2a	2
FD01872934	Shigella flexneri 2a	4
FD01872935	Shigella flexneri 2a	2
FD01872936	Shigella flexneri 2a	1
FD01872938	Shigella flexneri 2a	3
FD01872939	Shigella flexneri 2a	2
FD01872940	Shigella flexneri 2a	3
FD01872941	Shigella flexneri 2a	1
FD01872942	Shigella flexneri 2a	3
FD01874579	Shigella flexneri 2a	2
FD01874580	Shigella flexneri 2a	3
FD01874581	Shigella flexneri 2a	3
FD01874582	Shigella flexneri 2a	1
FD01874583	Shigella flexneri 2a	2
FD01874585	Shigella flexneri 2a	3
FD01874587	Shigella flexneri 2a	1
FD01874588	Shigella flexneri 2a	4
FD01874589	Shigella flexneri 2a	1
FD01874590	Shigella flexneri 2a	2
FD01874591	Shigella flexneri 2a	4
FD01874592	Shigella flexneri 2a	2
FD01874593	Shigella flexneri 2a	2
FD01874594	Shigella flexneri 2a	4
FD01874595	Shigella flexneri 2a	2
FD01874596	Shigella flexneri 2a	3
FD01874597	Shigella flexneri 2a	2
FD01874598	Shigella flexneri 2a	2
FD01874599	Shigella flexneri 2a	4
FD01874600	Shigella flexneri 2a	3
FD01874601	Shigella flexneri 2a	1
FD01874603	Shigella flexneri 2a	2
FD01874604	Shigella flexneri 2a	1
FD01874605	Shigella flexneri 2a	2
FD01874606	Shigella flexneri 2a	1
FD01874607	Shigella flexneri 2a	2
FD01874608	Shigella flexneri 2a	1
FD01874609	Shigella flexneri 2a	4
FD01874610	Shigella flexneri 2a	4
FD01874611	Shigella flexneri 2a	2
FD01874612	Shigella flexneri 2a	1
FD01874614	Shigella flexneri 2a	2
FD01874616	Shigella flexneri 2a	2
FD01874617	Shigella flexneri 2a	3
FD01874618	Shigella flexneri 2a	4
FD01874619	Shigella flexneri 2a	2
FD01874620	Shigella flexneri 2a	2
FD01874621	Shigella flexneri 2a	4
FD01874623	Shigella flexneri 2a	4
FD01874624	Shigella flexneri 2a	2
FD01874625	Shigella flexneri 2a	3
FD01874626	Shigella flexneri 2a	1
FD01874627	Shigella flexneri 2a	4
FD01874628	Shigella flexneri 2a	2
FD01874629	Shigella flexneri 2a	4
FD01874630	Shigella flexneri 2a	2
FD01874631	Shigella flexneri 2a	3
FD01874632	Shigella flexneri 2a	3
FD01874633	Shigella flexneri 2a	3
FD01874634	Shigella flexneri 2a	1
FD01874635	Shigella flexneri 2a	1
FD01874636	Shigella flexneri 2a	3
FD01874637	Shigella flexneri 2a	4
FD01874638	Shigella flexneri 2a	3
FD01874640	Shigella flexneri 2a	2
FD01874641	Shigella flexneri 2a	2
FD01874642	Shigella flexneri 2a	2
FD01874643	Shigella flexneri 2a	3
FD01874644	Shigella flexneri 2a	3
FD01874645	Shigella flexneri 2a	1
FD01874646	Shigella flexneri 2a	2
FD01874647	Shigella flexneri 2a	3
FD01874649	Shigella flexneri 2a	4
FD01874650	Shigella flexneri 2a	4
FD01874651	Shigella flexneri 2a	4
FD01874652	Shigella flexneri 2a	2
FD01874653	Shigella flexneri 2a	2
FD01874654	Shigella flexneri 2a	4
FD01874655	Shigella flexneri 2a	1
FD01874656	Shigella flexneri 2a	4
FD01874657	Shigella flexneri 2a	2
FD01874658	Shigella flexneri 2a	1
FD01874659	Shigella flexneri 2a	2
FD01874660	Shigella flexneri 2a	4
FD01874661	Shigella flexneri 2a	4
FD01874662	Shigella flexneri 2a	2
FD01874663	Shigella flexneri 2a	2
FD01874664	Shigella flexneri 2a	4
FD01874666	Shigella flexneri 2a	1
FD01874668	Shigella flexneri 2a	1
FD01874669	Shigella flexneri 2a	1
FD01874670	Shigella flexneri 2a	2
FD01874671	Shigella flexneri 2a	4
FD01874672	Shigella flexneri 2a	4
FD01874673	Shigella flexneri 2a	4
FD01876599	Shigella flexneri 2a	2
FD01876600	Shigella flexneri 2a	1
FD01876601	Shigella flexneri 2a	1
FD01876602	Shigella flexneri 2a	2
FD01876603	Shigella flexneri 2a	1
FD01876604	Shigella flexneri 2a	1
FD01876606	Shigella flexneri 2a	1
FD01876607	Shigella flexneri 2a	2
FD01876609	Shigella flexneri 2a	1
FD01876610	Shigella flexneri 2a	2
FD01876611	Shigella flexneri 2a	2
FD01876612	Shigella flexneri 2a	4
FD01876613	Shigella flexneri 2a	2
FD01876615	Shigella flexneri 2a	2
FD01876617	Shigella flexneri 2a	4
FD01876618	Shigella flexneri 2a	2
FD01876619	Shigella flexneri 2a	1
FD01876620	Shigella flexneri 2a	1
FD01876621	Shigella flexneri 2a	2
FD01876622	Shigella flexneri 2a	3
FD01876623	Shigella flexneri 2a	4
FD01876624	Shigella flexneri 2a	2
FD01876626	Shigella flexneri 2a	1
FD01876627	Shigella flexneri 2a	4
FD01876628	Shigella flexneri 2a	2
FD01876629	Shigella flexneri 2a	4
FD01876630	Shigella flexneri 2a	1
FD01876631	Shigella flexneri 2a	4
FD01876632	Shigella flexneri 2a	1
FD01876633	Shigella flexneri 2a	2
FD01876635	Shigella flexneri 2a	1
FD01876636	Shigella flexneri 2a	3
FD01876637	Shigella flexneri 2a	2
FD01876638	Shigella flexneri 2a	4
FD01876639	Shigella flexneri 2a	1
FD01876640	Shigella flexneri 2a	2
FD01876641	Shigella flexneri 2a	3
FD01876642	Shigella flexneri 2a	1
FD01876643	Shigella flexneri 2a	4
FD01876644	Shigella flexneri 2a	1
FD01876645	Shigella flexneri 2a	3
FD01876647	Shigella flexneri 2a	4
FD01876648	Shigella flexneri 2a	3
FD01876649	Shigella flexneri 2a	2
FD01876650	Shigella flexneri 2a	1
FD01876651	Shigella flexneri 2a	3
FD01876652	Shigella flexneri 2a	3
FD01876653	Shigella flexneri 2a	2
FD01876654	Shigella flexneri 2a	2
FD01876655	Shigella flexneri 2a	3
FD01876656	Shigella flexneri 2a	3
FD01876658	Shigella flexneri 2a	1
FD01876660	Shigella flexneri 2a	1
FD01876661	Shigella flexneri 2a	1
FD01876662	Shigella flexneri 2a	4
FD01876663	Shigella flexneri 2a	2
FD01876664	Shigella flexneri 2a	2
FD01876665	Shigella flexneri 2a	1
FD01876666	Shigella flexneri 2a	4
FD01876668	Shigella flexneri 2a	3
FD01876669	Shigella flexneri 2a	4
FD01876670	Shigella flexneri 2a	2
FD01876671	Shigella flexneri 2a	1
FD01876672	Shigella flexneri 2a
FD01876673	Shigella flexneri 2a	3
FD01876674	Shigella flexneri 2a	1
FD01876675	Shigella flexneri 2a	2
FD01876676	Shigella flexneri 2a	4
FD01876677	Shigella flexneri 2a	3
FD01876678	Shigella flexneri 2a	4
FD01876679	Shigella flexneri 2a	2
FD01876680	Shigella flexneri 2a	2
FD01876681	Shigella flexneri 2a	3
FD01876682	Shigella flexneri 2a	2
FD01876683	Shigella flexneri 2a	1
FD01876684	Shigella flexneri 2a	2
FD01876685	Shigella flexneri 2a	2
FD01876686	Shigella flexneri 2a	2
FD01876687	Shigella flexneri 2a	3
FD01876688	Shigella flexneri 2a	4
FD01876689	Shigella flexneri 2a	1
FD01876690	Shigella flexneri 2a	2
FD01876691	Shigella flexneri 2a	3
FD01876692	Shigella flexneri 2a	4
FD01876695	Shigella flexneri 2a	3
FD01873906	Shigella sonnei	1	3.7.11
FD01873907	Shigella sonnei	2	3.7.7
FD01873908	Shigella sonnei	1	3.7.11
FD01873909	Shigella sonnei	3	3.7.9
FD01873911	Shigella sonnei	1	3.7.11
FD01873914	Shigella sonnei	1	3.7.11
FD01873915	Shigella sonnei	3	3.7.9
FD01873916	Shigella sonnei	1	3.7.11
FD01873917	Shigella sonnei	1	3.7.11
FD01873918	Shigella sonnei	3	3.7.9
FD01873919	Shigella sonnei	1	3.7.11
FD01873920	Shigella sonnei	1	3.7.11
FD01873922	Shigella sonnei	3	3.7.9
FD01873923	Shigella sonnei	1	3.7.11
FD01873925	Shigella sonnei	1	3.7.11
FD01873926	Shigella sonnei	1	3.7.11
FD01873927	Shigella sonnei	3	3.7.9
FD01873928	Shigella sonnei	3	3.7.9
FD01873930	Shigella sonnei	1	3.7.11
FD01873931	Shigella sonnei	2	3.7.7
FD01873932	Shigella sonnei	1	3.7.11
FD01873933	Shigella sonnei	3	3.7.9
FD01873934	Shigella sonnei	1	3.7.11
FD01873935	Shigella sonnei	1	3.7.11
FD01873936	Shigella sonnei	3	3.7.9
FD01873938	Shigella sonnei	1	2.8.2
FD01873939	Shigella sonnei	3	3.7.9
FD01873940	Shigella sonnei	1	3.7.11
FD01873941	Shigella sonnei	1	3.7.11
FD01873942	Shigella sonnei	1	3.7.11
FD01873943	Shigella sonnei	2	3.7.7
FD01873944	Shigella sonnei	1	-
FD01873946	Shigella sonnei	1	3.7.11
FD01873947	Shigella sonnei	3	3.7.9
FD01873948	Shigella sonnei	3	3.7.9
FD01873949	Shigella sonnei	3	3.7.9
FD01873950	Shigella sonnei	3	3.7.9
FD01873951	Shigella sonnei	1	3.7.11
FD01873952	Shigella sonnei	1	3.7.11
FD01873954	Shigella sonnei	1	3.7.11
FD01873955	Shigella sonnei	3	3.7.9
FD01873956	Shigella sonnei	1	3.7.11
FD01873957	Shigella sonnei	1	3.7.11
FD01873958	Shigella sonnei	3	3.7.9
FD01873959	Shigella sonnei	1	3.7.11
FD01873962	Shigella sonnei	2	3.6.1
FD01873963	Shigella sonnei	2	3.7.7
FD01873964	Shigella sonnei	3	3.7.9
FD01873965	Shigella sonnei	3	3.7.9
FD01873966	Shigella sonnei	1	3.7.11
FD01873967	Shigella sonnei	1	3.7.11
FD01873968	Shigella sonnei	1	3.7.11
FD01873970	Shigella sonnei	1	3.7.11
FD01873971	Shigella sonnei	1	3.7.11
FD01873972	Shigella sonnei	1	3.7.11
FD01873973	Shigella sonnei	3	3.7.9
FD01873974	Shigella sonnei	3	3.7.9
FD01873975	Shigella sonnei	3	3.7.9
FD01873976	Shigella sonnei	1	3.7.11
FD01873978	Shigella sonnei	1	3.7.11
FD01873979	Shigella sonnei	3	3.7.9
FD01873980	Shigella sonnei	2	3.7.7
FD01873982	Shigella sonnei	2	2.8.2
FD01873983	Shigella sonnei	3	3.7.9
FD01873986	Shigella sonnei	1	3.7.11
FD01873987	Shigella sonnei	2	3.7.7
FD01873988	Shigella sonnei	2	3.7.7
FD01873990	Shigella sonnei	1	3.7.11
FD01873991	Shigella sonnei	3	3.7.9
FD01873994	Shigella sonnei	1	3.7.11
FD01873995	Shigella sonnei	1	3.7.11
FD01873996	Shigella sonnei	1	3.7.11
FD01873998	Shigella sonnei	1	3.7.11
FD01873999	Shigella sonnei	3	3.7.9
FD01874098	Shigella sonnei	3	3.7.9
FD01874099	Shigella sonnei	3	3.7.9
FD01874100	Shigella sonnei	2	3.7.7
FD01874101	Shigella sonnei	1	3.7.11
FD01874102	Shigella sonnei	1	3.7.11
FD01874103	Shigella sonnei	3	3.7.9
FD01874104	Shigella sonnei	2	3.7.7
FD01874105	Shigella sonnei	4	2.8.2
FD01874106	Shigella sonnei	1	3.7.11
FD01874107	Shigella sonnei	1	3.7.11
FD01874108	Shigella sonnei	1	3.7.11
FD01874109	Shigella sonnei	3	3.7.9
FD01874110	Shigella sonnei	3	3.7.9
FD01874111	Shigella sonnei	3	3.7.9
FD01874113	Shigella sonnei	1	3.7.11
FD01874114	Shigella sonnei	1	3.7.11
FD01874115	Shigella sonnei	4	2.8.2
FD01874116	Shigella sonnei	3	3.7.9
FD01874117	Shigella sonnei	3	3.7.9
FD01874118	Shigella sonnei	1	3.7.11
FD01874119	Shigella sonnei	1	3.7.11
FD01874120	Shigella sonnei	4	2.8.2
FD01874121	Shigella sonnei	1	3.7.11
FD01874123	Shigella sonnei	3	3.7.9
FD01874124	Shigella sonnei	1	3.7.11
FD01874125	Shigella sonnei	1	3.7.11
FD01874126	Shigella sonnei	3	3.7.9
FD01874127	Shigella sonnei	1	3.7.11
FD01874128	Shigella sonnei	3	3.7.9
FD01874129	Shigella sonnei	2	3.7.7
FD01874130	Shigella sonnei	3	3.7.9
FD01874131	Shigella sonnei	1	3.7.11
FD01874132	Shigella sonnei	1	3.7.11
FD01874133	Shigella sonnei	3	3.7.9
FD01874134	Shigella sonnei	3	3.7.9
FD01874135	Shigella sonnei	3	3.7.9
FD01874136	Shigella sonnei	1	3.7.11
FD01874137	Shigella sonnei	1	3.7.11
FD01874138	Shigella sonnei	3	3.7.9
FD01874139	Shigella sonnei	3	3.7.9
FD01874140	Shigella sonnei	3	3.7.9
FD01874141	Shigella sonnei	1	3.7.11
FD01874142	Shigella sonnei	3	3.7.9
FD01874143	Shigella sonnei	1	3.7.11
FD01874144	Shigella sonnei	1	3.7.11
FD01874145	Shigella sonnei	1	3.7.11
FD01874146	Shigella sonnei	2	3.7.7
FD01874147	Shigella sonnei	3	3.7.9
FD01874148	Shigella sonnei	2	2.8.2
FD01874149	Shigella sonnei	3	3.7.9
FD01874150	Shigella sonnei	1	3.7.11
FD01874151	Shigella sonnei	3	3.7.9
FD01874152	Shigella sonnei	1	3.7.11
FD01874155	Shigella sonnei	3	3.7.9
FD01874156	Shigella sonnei	1	3.7.11
FD01874157	Shigella sonnei	1	3.7.11
FD01874158	Shigella sonnei	3	3.7.9
FD01874159	Shigella sonnei	2	3.6.0
FD01874160	Shigella sonnei	1	3.7.11
FD01874161	Shigella sonnei	1	3.7.11
FD01874162	Shigella sonnei	3	3.7.9
FD01874163	Shigella sonnei	1	3.7.11
FD01874164	Shigella sonnei	3	3.7.9
FD01874165	Shigella sonnei	3	3.7.9
FD01874166	Shigella sonnei	3	3.7.9
FD01874167	Shigella sonnei	1	3.7.11
FD01874168	Shigella sonnei	1	3.7.11
FD01874169	Shigella sonnei	2	3.7.7
FD01874170	Shigella sonnei	3	3.7.9
FD01874171	Shigella sonnei	3	3.7.9
FD01874172	Shigella sonnei	1	3.7.11
FD01874174	Shigella sonnei	1	3.7.11
FD01874175	Shigella sonnei	3	3.7.9
FD01874176	Shigella sonnei	1	3.7.11
FD01874179	Shigella sonnei	1	3.7.11
FD01874180	Shigella sonnei	3	3.7.9
FD01874181	Shigella sonnei	3	3.7.9
FD01874182	Shigella sonnei	2	2.8.2
FD01874183	Shigella sonnei	1	3.7.11
FD01874184	Shigella sonnei	1	3.7.11
FD01874185	Shigella sonnei	1	3.7.11
FD01874186	Shigella sonnei	3	3.7.9
FD01874187	Shigella sonnei	1	3.7.11
FD01874189	Shigella sonnei	3	3.7.9
FD01874190	Shigella sonnei	2	3.7.7
FD01874191	Shigella sonnei	1	3.7.11
FD01874192	Shigella sonnei	2	3.7.7
FD01874193	Shigella sonnei	2	3.7.7
FD01874667	Shigella sonnei	3	3.7.9
FD01874675	Shigella sonnei	3	3.7.9
FD01874676	Shigella sonnei	3	3.7.9
FD01874677	Shigella sonnei	1	3.7.11
FD01874678	Shigella sonnei	2	3.7.7
FD01874679	Shigella sonnei	3	3.7.9
FD01874680	Shigella sonnei	3	3.7.9
FD01874681	Shigella sonnei	1	3.7.11
FD01874682	Shigella sonnei	1	3.7.11
FD01874683	Shigella sonnei	2	3.7.7
FD01874684	Shigella sonnei	3	3.7.9
FD01874685	Shigella sonnei	1	3.7.11
FD01874686	Shigella sonnei	1	3.7.11
FD01874687	Shigella sonnei		3.4.1
FD01874688	Shigella sonnei	1	3.7.11
FD01874689	Shigella sonnei	1	3.7.11
FD01874691	Shigella sonnei	2	3.7.7
FD01874692	Shigella sonnei	1	3.7.11
FD01874693	Shigella sonnei	1	3.7.11
FD01874694	Shigella sonnei	3	3.7.9
FD01874696	Shigella sonnei	1	3.7.11
FD01874697	Shigella sonnei	1	3.7.11
FD01874698	Shigella sonnei	3	3.7.9
FD01874699	Shigella sonnei	1	3.7.11
FD01874700	Shigella sonnei	1	3.7.11
FD01874701	Shigella sonnei	1	3.7.11
FD01874702	Shigella sonnei	3	3.7.9
FD01874703	Shigella sonnei	1	3.7.11
FD01874704	Shigella sonnei	3	3.7.9
FD01874705	Shigella sonnei	1	3.7.11
FD01874707	Shigella sonnei	3	3.7.9
FD01874708	Shigella sonnei	3	3.7.9
FD01874710	Shigella sonnei	2	3.6.1.1.3
FD01874711	Shigella sonnei	1	3.7.11
FD01874712	Shigella sonnei	3	3.7.9
FD01874713	Shigella sonnei	3	3.7.9
FD01874714	Shigella sonnei	3	3.7.9
FD01874715	Shigella sonnei	1	3.7.11
FD01874716	Shigella sonnei	1	3.7.11
FD01874717	Shigella sonnei	1	3.7.11
FD01874718	Shigella sonnei	1	3.7.11
FD01874719	Shigella sonnei	3	3.7.9
FD01874720	Shigella sonnei	3	3.7.9
FD01874721	Shigella sonnei	2	3.7.7
FD01874722	Shigella sonnei	3	3.7.9
FD01874723	Shigella sonnei	2	2.8.2
FD01874724	Shigella sonnei	3	3.7.9
FD01874725	Shigella sonnei	3	3.7.9
FD01874726	Shigella sonnei	3	3.7.9
FD01874727	Shigella sonnei	1	3.7.11
FD01874728	Shigella sonnei	1	3.7.11
FD01874729	Shigella sonnei	1	3.7.11
FD01874730	Shigella sonnei	3	3.7.9
FD01874731	Shigella sonnei		2.8.2
FD01874732	Shigella sonnei	3	3.7.9
FD01874733	Shigella sonnei	3	3.7.9
FD01874734	Shigella sonnei	1	3.7.11
FD01874736	Shigella sonnei	3	3.7.9
FD01874737	Shigella sonnei	2	3.7.7
FD01874738	Shigella sonnei	3	3.7.9
FD01874739	Shigella sonnei	3	3.7.9
FD01874740	Shigella sonnei	3	3.7.9
FD01874741	Shigella sonnei	1	3.7.11
FD01874742	Shigella sonnei	1	3.7.11
FD01874743	Shigella sonnei	3	3.7.9
FD01874744	Shigella sonnei	1	3.7.11
FD01874745	Shigella sonnei	1	3.7.11
FD01874746	Shigella sonnei	3	3.7.9
FD01874747	Shigella sonnei	1	3.7.11
FD01874748	Shigella sonnei	1	3.7.11
FD01874749	Shigella sonnei	3	3.7.9
FD01874750	Shigella sonnei	3	3.7.9
FD01874751	Shigella sonnei	1	3.7.11
FD01874752	Shigella sonnei	1	3.7.11
FD01874753	Shigella sonnei	1	3.7.11
FD01874754	Shigella sonnei	1	3.7.11
FD01874755	Shigella sonnei	1	3.7.11
FD01874756	Shigella sonnei	1	3.7.11
FD01874757	Shigella sonnei	3	3.7.9
FD01874758	Shigella sonnei	1	3.7.11
FD01874760	Shigella sonnei	3	3.7.9
FD01874761	Shigella sonnei	1	3.7.11
FD01874762	Shigella sonnei	3	3.7.9
FD01874763	Shigella sonnei	3	3.7.9
FD01874764	Shigella sonnei	1	3.7.11
FD01874766	Shigella sonnei	2	2.8.2
FD01874767	Shigella sonnei	2	3.7.7
FD01874768	Shigella sonnei	3	3.7.9
FD01874769	Shigella sonnei	1	3.7.11
FD01874770	Shigella sonnei	3	3.7.9
FD01874771	Shigella sonnei	1	3.7.11

## Sheet: Supplementary figure 3
All ages							Female 15+ years							Male 15+ years
Year	Median	Lower	Upper	-ve	+ve		Year	Median	Lower	Upper	-ve	+ve		Year	Median	Lower	Upper	-ve	+ve
1990	9200000	7800000	10700000	1400000	1500000		1990	59000	35000	82000	24000	23000		1990	58000	34000	83000	24000	25000
1991	11200000	9500000	13100000	1700000	1900000		1991	110000	62000	150000	48000	40000		1991	100000	61000	150000	39000	50000
1992	13300000	11300000	15600000	2000000	2300000		1992	180000	110000	260000	70000	80000		1992	170000	100000	240000	70000	70000
1993	15400000	13100000	18100000	2300000	2700000		1993	300000	180000	410000	120000	110000		1993	260000	160000	370000	100000	110000
1994	17600000	14900000	20600000	2700000	3000000		1994	450000	270000	630000	180000	180000		1994	380000	220000	530000	160000	150000
1995	19600000	16700000	23000000	2900000	3400000		1995	630000	370000	880000	260000	250000		1995	510000	310000	720000	200000	210000
1996	1600000	920000	2200000	680000	600000		1996	840000	500000	1200000	340000	360000		1996	650000	390000	920000	260000	270000
1997	2000000	1200000	2700000	800000	700000		1997	1100000	640000	1500000	460000	400000		1997	810000	490000	1100000	320000	290000
1998	2400000	1400000	3200000	1000000	800000		1998	1300000	780000	1800000	520000	500000		1998	960000	580000	1300000	380000	340000
1999	2800000	1700000	3800000	1100000	1000000		1999	1500000	910000	2100000	590000	600000		1999	1100000	670000	1500000	430000	400000
2000	3100000	1900000	4300000	1200000	1200000		2000	1800000	1000000	2400000	800000	600000		2000	1300000	750000	1700000	550000	400000
2001	3500000	2100000	4800000	1400000	1300000		2001	2000000	1200000	2700000	800000	700000		2001	1400000	830000	1900000	570000	500000
2002	3800000	2300000	5200000	1500000	1400000		2002	2200000	1300000	2900000	900000	700000		2002	1500000	900000	2100000	600000	600000
2003	4100000	2500000	5600000	1600000	1500000		2003	2300000	1400000	3200000	900000	900000		2003	1600000	950000	2200000	650000	600000
2004	4400000	2700000	6000000	1700000	1600000		2004	2500000	1500000	3400000	1000000	900000		2004	1700000	1000000	2300000	700000	600000
2005	4600000	2800000	6300000	1800000	1700000		2005	2600000	1600000	3500000	1000000	900000		2005	1800000	1000000	2400000	800000	600000
2006	4800000	2900000	6600000	1900000	1800000		2006	2800000	1700000	3700000	1100000	900000		2006	1800000	1100000	2500000	700000	700000
2007	5000000	3100000	6800000	1900000	1800000		2007	2900000	1800000	3900000	1100000	1000000		2007	1900000	1100000	2600000	800000	700000
2008	5300000	3300000	7100000	2000000	1800000		2008	3000000	1900000	4000000	1100000	1000000		2008	1900000	1200000	2700000	700000	800000
2009	5500000	3500000	7400000	2000000	1900000		2009	3200000	2000000	4200000	1200000	1000000		2009	2000000	1300000	2800000	700000	800000
2010	5800000	3700000	7800000	2100000	2000000		2010	3400000	2100000	4400000	1300000	1000000		2010	2100000	1300000	2900000	800000	800000
2011	6100000	3900000	8100000	2200000	2000000		2011	3500000	2300000	4600000	1200000	1100000		2011	2200000	1400000	2900000	800000	700000
2012	6300000	4100000	8400000	2200000	2100000		2012	3700000	2400000	4800000	1300000	1100000		2012	2300000	1400000	3000000	900000	700000
2013	6600000	4200000	8600000	2400000	2000000		2013	3800000	2500000	5000000	1300000	1200000		2013	2300000	1500000	3100000	800000	800000
2014	6800000	4400000	8900000	2400000	2100000		2014	4000000	2600000	5200000	1400000	1200000		2014	2400000	1600000	3200000	800000	800000
2015	7000000	4500000	9200000	2500000	2200000		2015	4200000	2700000	5400000	1500000	1200000		2015	2500000	1600000	3200000	900000	700000
2016	7200000	4700000	9400000	2500000	2200000		2016	4300000	2800000	5500000	1500000	1200000		2016	2500000	1600000	3300000	900000	800000
2017	37700000	32000000	44100000	5700000	6400000		2017	4400000	2900000	5700000	1500000	1300000		2017	2600000	1700000	3300000	900000	700000
2018	38300000	32500000	44700000	5800000	6400000		2018	4600000	3000000	5800000	1600000	1200000		2018	2600000	1700000	3300000	900000	700000
2019	38700000	32800000	45200000	5900000	6500000		2019	4700000	3100000	6000000	1600000	1300000		2019	2600000	1800000	3400000	800000	800000
2020	39000000	33100000	45700000	5900000	6700000		2020	4800000	3200000	6100000	1600000	1300000		2020	2700000	1800000	3400000	900000	700000

## Sheet: Supplementary figure 4
Barcode number	Species	BAPS Cluster	Year			S. flexneri 2a
FD01872847	Shigella flexneri 2a	1	2012			BAPS cluster	2011	2012	2013	2014	2015	Grand Total
FD01872848	Shigella flexneri 2a	1	2012			1	16	23	24	21	10	94
FD01872849	Shigella flexneri 2a	1	2012			2	13	7	10	9	16	55
FD01872850	Shigella flexneri 2a	2	2013			3	19	15	20	13	11	78
FD01872851	Shigella flexneri 2a	2	2013			4	11	6	3	4	8	32
FD01872852	Shigella flexneri 2a	3	2013			(blank)		1				1
FD01872853	Shigella flexneri 2a	2	2013			Grand Total	59	52	57	47	45	260
FD01872854	Shigella flexneri 2a	2	2013
FD01872855	Shigella flexneri 2a	2	2012
FD01872856	Shigella flexneri 2a	2	2012			S. sonnei
FD01872857	Shigella flexneri 2a	1	2012			BAPS cluster	2011	2012	2013	2014	2015	Grand Total
FD01872858	Shigella flexneri 2a	1	2013			1	12	23	23	24	10	92
FD01872859	Shigella flexneri 2a	1	2013			2	14	13	14	14	9	64
FD01872860	Shigella flexneri 2a	3	2013			3	20	13	16	12	10	71
FD01872861	Shigella flexneri 2a	2	2013			4	4	7	1	9	2	23
FD01872863	Shigella flexneri 2a	1	2012			(blank)			2		1	3
FD01872865	Shigella flexneri 2a	2	2012			Grand Total	50	56	56	59	32	253
FD01872866	Shigella flexneri 2a	2	2013
FD01872867	Shigella flexneri 2a	3	2013
FD01872868	Shigella flexneri 2a	3	2013
FD01872869	Shigella flexneri 2a	4	2013
FD01872870	Shigella flexneri 2a	3	2013
FD01872871	Shigella flexneri 2a	2	2012
FD01872872	Shigella flexneri 2a	3	2012
FD01872873	Shigella flexneri 2a	2	2013
FD01872874	Shigella flexneri 2a	2	2013
FD01872875	Shigella flexneri 2a	2	2013
FD01872876	Shigella flexneri 2a	1	2013
FD01872877	Shigella flexneri 2a	3	2013
FD01872878	Shigella flexneri 2a	2	2013
FD01872879	Shigella flexneri 2a	4	2012
FD01872880	Shigella flexneri 2a	4	2012
FD01872881	Shigella flexneri 2a	3	2013
FD01872882	Shigella flexneri 2a	4	2013
FD01872883	Shigella flexneri 2a	1	2013
FD01872884	Shigella flexneri 2a	1	2013
FD01872885	Shigella flexneri 2a	1	2013
FD01872887	Shigella flexneri 2a	2	2012
FD01872888	Shigella flexneri 2a	2	2012
FD01872889	Shigella flexneri 2a	4	2013
FD01872891	Shigella flexneri 2a	1	2013
FD01872892	Shigella flexneri 2a	2	2013
FD01872893	Shigella flexneri 2a	3	2013
FD01872894	Shigella flexneri 2a	1	2014
FD01872895	Shigella flexneri 2a	2	2012
FD01872896	Shigella flexneri 2a		2012
FD01872897	Shigella flexneri 2a	1	2013
FD01872898	Shigella flexneri 2a	3	2013
FD01872899	Shigella flexneri 2a	3	2013
FD01872900	Shigella flexneri 2a	4	2013
FD01872901	Shigella flexneri 2a	2	2013
FD01872902	Shigella flexneri 2a	3	2014
FD01872903	Shigella flexneri 2a	2	2012
FD01872904	Shigella flexneri 2a	2	2012
FD01872905	Shigella flexneri 2a	4	2013
FD01872906	Shigella flexneri 2a	4	2013
FD01872907	Shigella flexneri 2a	1	2013
FD01872908	Shigella flexneri 2a	2	2013
FD01872909	Shigella flexneri 2a	4	2013
FD01872910	Shigella flexneri 2a	2	2014
FD01872911	Shigella flexneri 2a	1	2012
FD01872912	Shigella flexneri 2a	3	2012
FD01872913	Shigella flexneri 2a	1	2013
FD01872914	Shigella flexneri 2a	2	2013
FD01872915	Shigella flexneri 2a	2	2013
FD01872916	Shigella flexneri 2a	3	2013
FD01872917	Shigella flexneri 2a	2	2013
FD01872918	Shigella flexneri 2a	2	2014
FD01872919	Shigella flexneri 2a	1	2012
FD01872920	Shigella flexneri 2a	2	2012
FD01872921	Shigella flexneri 2a	4	2013
FD01872922	Shigella flexneri 2a	1	2013
FD01872924	Shigella flexneri 2a	4	2013
FD01872925	Shigella flexneri 2a	1	2013
FD01872926	Shigella flexneri 2a	3	2014
FD01872927	Shigella flexneri 2a	3	2012
FD01872928	Shigella flexneri 2a	2	2012
FD01872929	Shigella flexneri 2a	4	2013
FD01872930	Shigella flexneri 2a	3	2013
FD01872931	Shigella flexneri 2a	3	2013
FD01872932	Shigella flexneri 2a	1	2013
FD01872933	Shigella flexneri 2a	2	2013
FD01872934	Shigella flexneri 2a	4	2014
FD01872935	Shigella flexneri 2a	2	2012
FD01872936	Shigella flexneri 2a	1	2012
FD01872938	Shigella flexneri 2a	3	2013
FD01872939	Shigella flexneri 2a	2	2013
FD01872940	Shigella flexneri 2a	3	2013
FD01872941	Shigella flexneri 2a	1	2013
FD01872942	Shigella flexneri 2a	3	2014
FD01874579	Shigella flexneri 2a	2	2014
FD01874580	Shigella flexneri 2a	3	2014
FD01874581	Shigella flexneri 2a	3	2014
FD01874582	Shigella flexneri 2a	1	2014
FD01874583	Shigella flexneri 2a	2	2015
FD01874585	Shigella flexneri 2a	3	2015
FD01874587	Shigella flexneri 2a	1	2014
FD01874588	Shigella flexneri 2a	4	2014
FD01874589	Shigella flexneri 2a	1	2014
FD01874590	Shigella flexneri 2a	2	2014
FD01874591	Shigella flexneri 2a	4	2015
FD01874592	Shigella flexneri 2a	2	2015
FD01874593	Shigella flexneri 2a	2	2015
FD01874594	Shigella flexneri 2a	4	2015
FD01874595	Shigella flexneri 2a	2	2014
FD01874596	Shigella flexneri 2a	3	2014
FD01874597	Shigella flexneri 2a	2	2014
FD01874598	Shigella flexneri 2a	2	2014
FD01874599	Shigella flexneri 2a	4	2015
FD01874600	Shigella flexneri 2a	3	2015
FD01874601	Shigella flexneri 2a	1	2015
FD01874603	Shigella flexneri 2a	2	2014
FD01874604	Shigella flexneri 2a	1	2014
FD01874605	Shigella flexneri 2a	2	2014
FD01874606	Shigella flexneri 2a	1	2014
FD01874607	Shigella flexneri 2a	2	2015
FD01874608	Shigella flexneri 2a	1	2015
FD01874609	Shigella flexneri 2a	4	2015
FD01874610	Shigella flexneri 2a	4	2015
FD01874611	Shigella flexneri 2a	2	2014
FD01874612	Shigella flexneri 2a	1	2014
FD01874614	Shigella flexneri 2a	2	2014
FD01874616	Shigella flexneri 2a	2	2015
FD01874617	Shigella flexneri 2a	3	2015
FD01874618	Shigella flexneri 2a	4	2015
FD01874619	Shigella flexneri 2a	2	2014
FD01874620	Shigella flexneri 2a	2	2014
FD01874621	Shigella flexneri 2a	4	2014
FD01874623	Shigella flexneri 2a	4	2015
FD01874624	Shigella flexneri 2a	2	2015
FD01874625	Shigella flexneri 2a	3	2015
FD01874626	Shigella flexneri 2a	1	2015
FD01874627	Shigella flexneri 2a	4	2014
FD01874628	Shigella flexneri 2a	2	2014
FD01874629	Shigella flexneri 2a	4	2014
FD01874630	Shigella flexneri 2a	2	2015
FD01874631	Shigella flexneri 2a	3	2015
FD01874632	Shigella flexneri 2a	3	2015
FD01874633	Shigella flexneri 2a	3	2015
FD01874634	Shigella flexneri 2a	1	2015
FD01874635	Shigella flexneri 2a	1	2014
FD01874636	Shigella flexneri 2a	3	2014
FD01874637	Shigella flexneri 2a	4	2014
FD01874638	Shigella flexneri 2a	3	2015
FD01874640	Shigella flexneri 2a	2	2015
FD01874641	Shigella flexneri 2a	2	2015
FD01874642	Shigella flexneri 2a	2	2015
FD01874643	Shigella flexneri 2a	3	2014
FD01874644	Shigella flexneri 2a	3	2014
FD01874645	Shigella flexneri 2a	1	2014
FD01874646	Shigella flexneri 2a	2	2015
FD01874647	Shigella flexneri 2a	3	2015
FD01874649	Shigella flexneri 2a	4	2015
FD01874650	Shigella flexneri 2a	4	2015
FD01874651	Shigella flexneri 2a	4	2015
FD01874652	Shigella flexneri 2a	2	2014
FD01874653	Shigella flexneri 2a	2	2014
FD01874654	Shigella flexneri 2a	4	2014
FD01874655	Shigella flexneri 2a	1	2015
FD01874656	Shigella flexneri 2a	4	2015
FD01874657	Shigella flexneri 2a	2	2015
FD01874658	Shigella flexneri 2a	1	2015
FD01874659	Shigella flexneri 2a	2	2015
FD01874660	Shigella flexneri 2a	4	2014
FD01874661	Shigella flexneri 2a	4	2014
FD01874662	Shigella flexneri 2a	2	2014
FD01874663	Shigella flexneri 2a	2	2015
FD01874664	Shigella flexneri 2a	4	2015
FD01874666	Shigella flexneri 2a	1	2015
FD01874668	Shigella flexneri 2a	1	2014
FD01874669	Shigella flexneri 2a	1	2014
FD01874670	Shigella flexneri 2a	2	2014
FD01874671	Shigella flexneri 2a	4	2015
FD01874672	Shigella flexneri 2a	4	2015
FD01874673	Shigella flexneri 2a	4	2015
FD01876599	Shigella flexneri 2a	2	2011
FD01876600	Shigella flexneri 2a	1	2011
FD01876601	Shigella flexneri 2a	1	2011
FD01876602	Shigella flexneri 2a	2	2011
FD01876603	Shigella flexneri 2a	1	2011
FD01876604	Shigella flexneri 2a	1	2011
FD01876606	Shigella flexneri 2a	1	2012
FD01876607	Shigella flexneri 2a	2	2012
FD01876609	Shigella flexneri 2a	1	2011
FD01876610	Shigella flexneri 2a	2	2011
FD01876611	Shigella flexneri 2a	2	2011
FD01876612	Shigella flexneri 2a	4	2011
FD01876613	Shigella flexneri 2a	2	2011
FD01876615	Shigella flexneri 2a	2	2012
FD01876617	Shigella flexneri 2a	4	2011
FD01876618	Shigella flexneri 2a	2	2011
FD01876619	Shigella flexneri 2a	1	2011
FD01876620	Shigella flexneri 2a	1	2011
FD01876621	Shigella flexneri 2a	2	2011
FD01876622	Shigella flexneri 2a	3	2012
FD01876623	Shigella flexneri 2a	4	2012
FD01876624	Shigella flexneri 2a	2	2011
FD01876626	Shigella flexneri 2a	1	2011
FD01876627	Shigella flexneri 2a	4	2011
FD01876628	Shigella flexneri 2a	2	2011
FD01876629	Shigella flexneri 2a	4	2011
FD01876630	Shigella flexneri 2a	1	2012
FD01876631	Shigella flexneri 2a	4	2012
FD01876632	Shigella flexneri 2a	1	2011
FD01876633	Shigella flexneri 2a	2	2011
FD01876635	Shigella flexneri 2a	1	2011
FD01876636	Shigella flexneri 2a	3	2011
FD01876637	Shigella flexneri 2a	2	2011
FD01876638	Shigella flexneri 2a	4	2012
FD01876639	Shigella flexneri 2a	1	2012
FD01876640	Shigella flexneri 2a	2	2011
FD01876641	Shigella flexneri 2a	3	2011
FD01876642	Shigella flexneri 2a	1	2011
FD01876643	Shigella flexneri 2a	4	2011
FD01876644	Shigella flexneri 2a	1	2011
FD01876645	Shigella flexneri 2a	3	2011
FD01876647	Shigella flexneri 2a	4	2012
FD01876648	Shigella flexneri 2a	3	2011
FD01876649	Shigella flexneri 2a	2	2011
FD01876650	Shigella flexneri 2a	1	2011
FD01876651	Shigella flexneri 2a	3	2011
FD01876652	Shigella flexneri 2a	3	2011
FD01876653	Shigella flexneri 2a	2	2012
FD01876654	Shigella flexneri 2a	2	2012
FD01876655	Shigella flexneri 2a	3	2012
FD01876656	Shigella flexneri 2a	3	2011
FD01876658	Shigella flexneri 2a	1	2011
FD01876660	Shigella flexneri 2a	1	2011
FD01876661	Shigella flexneri 2a	1	2012
FD01876662	Shigella flexneri 2a	4	2012
FD01876663	Shigella flexneri 2a	2	2012
FD01876664	Shigella flexneri 2a	2	2011
FD01876665	Shigella flexneri 2a	1	2011
FD01876666	Shigella flexneri 2a	4	2011
FD01876668	Shigella flexneri 2a	3	2011
FD01876669	Shigella flexneri 2a	4	2012
FD01876670	Shigella flexneri 2a	2	2012
FD01876671	Shigella flexneri 2a	1	2012
FD01876672	Shigella flexneri 2a		2011
FD01876673	Shigella flexneri 2a	3	2011
FD01876674	Shigella flexneri 2a	1	2011
FD01876675	Shigella flexneri 2a	2	2011
FD01876676	Shigella flexneri 2a	4	2011
FD01876677	Shigella flexneri 2a	3	2012
FD01876678	Shigella flexneri 2a	4	2012
FD01876679	Shigella flexneri 2a	2	2012
FD01876680	Shigella flexneri 2a	2	2011
FD01876681	Shigella flexneri 2a	3	2011
FD01876682	Shigella flexneri 2a	2	2011
FD01876683	Shigella flexneri 2a	1	2011
FD01876684	Shigella flexneri 2a	2	2011
FD01876685	Shigella flexneri 2a	2	2012
FD01876686	Shigella flexneri 2a	2	2012
FD01876687	Shigella flexneri 2a	3	2012
FD01876688	Shigella flexneri 2a	4	2011
FD01876689	Shigella flexneri 2a	1	2011
FD01876690	Shigella flexneri 2a	2	2011
FD01876691	Shigella flexneri 2a	3	2011
FD01876692	Shigella flexneri 2a	4	2011
FD01876695	Shigella flexneri 2a	3	2012
FD01873906	Shigella sonnei	1	2011
FD01873907	Shigella sonnei	2	2011
FD01873908	Shigella sonnei	1	2012
FD01873909	Shigella sonnei	3	2012
FD01873911	Shigella sonnei	1	2012
FD01873914	Shigella sonnei	1	2011
FD01873915	Shigella sonnei	3	2011
FD01873916	Shigella sonnei	1	2012
FD01873917	Shigella sonnei	1	2012
FD01873918	Shigella sonnei	3	2012
FD01873919	Shigella sonnei	1	2012
FD01873920	Shigella sonnei	1	2012
FD01873922	Shigella sonnei	3	2011
FD01873923	Shigella sonnei	1	2011
FD01873925	Shigella sonnei	1	2012
FD01873926	Shigella sonnei	1	2012
FD01873927	Shigella sonnei	3	2012
FD01873928	Shigella sonnei	3	2012
FD01873930	Shigella sonnei	1	2011
FD01873931	Shigella sonnei	2	2011
FD01873932	Shigella sonnei	1	2012
FD01873933	Shigella sonnei	3	2012
FD01873934	Shigella sonnei	1	2012
FD01873935	Shigella sonnei	1	2012
FD01873936	Shigella sonnei	3	2012
FD01873938	Shigella sonnei	1	2011
FD01873939	Shigella sonnei	3	2011
FD01873940	Shigella sonnei	1	2012
FD01873941	Shigella sonnei	1	2012
FD01873942	Shigella sonnei	1	2012
FD01873943	Shigella sonnei	2	2012
FD01873944	Shigella sonnei	1	2012
FD01873946	Shigella sonnei	1	2011
FD01873947	Shigella sonnei	3	2011
FD01873948	Shigella sonnei	3	2012
FD01873949	Shigella sonnei	3	2012
FD01873950	Shigella sonnei	3	2012
FD01873951	Shigella sonnei	1	2012
FD01873952	Shigella sonnei	1	2012
FD01873954	Shigella sonnei	1	2011
FD01873955	Shigella sonnei	3	2011
FD01873956	Shigella sonnei	1	2012
FD01873957	Shigella sonnei	1	2012
FD01873958	Shigella sonnei	3	2012
FD01873959	Shigella sonnei	1	2012
FD01873962	Shigella sonnei	2	2011
FD01873963	Shigella sonnei	2	2011
FD01873964	Shigella sonnei	3	2012
FD01873965	Shigella sonnei	3	2012
FD01873966	Shigella sonnei	1	2012
FD01873967	Shigella sonnei	1	2012
FD01873968	Shigella sonnei	1	2012
FD01873970	Shigella sonnei	1	2011
FD01873971	Shigella sonnei	1	2011
FD01873972	Shigella sonnei	1	2012
FD01873973	Shigella sonnei	3	2012
FD01873974	Shigella sonnei	3	2012
FD01873975	Shigella sonnei	3	2012
FD01873976	Shigella sonnei	1	2012
FD01873978	Shigella sonnei	1	2011
FD01873979	Shigella sonnei	3	2011
FD01873980	Shigella sonnei	2	2012
FD01873982	Shigella sonnei	2	2012
FD01873983	Shigella sonnei	3	2012
FD01873986	Shigella sonnei	1	2011
FD01873987	Shigella sonnei	2	2012
FD01873988	Shigella sonnei	2	2012
FD01873990	Shigella sonnei	1	2012
FD01873991	Shigella sonnei	3	2012
FD01873994	Shigella sonnei	1	2011
FD01873995	Shigella sonnei	1	2012
FD01873996	Shigella sonnei	1	2012
FD01873998	Shigella sonnei	1	2012
FD01873999	Shigella sonnei	3	2012
FD01874098	Shigella sonnei	3	2013
FD01874099	Shigella sonnei	3	2013
FD01874100	Shigella sonnei	2	2014
FD01874101	Shigella sonnei	1	2014
FD01874102	Shigella sonnei	1	2014
FD01874103	Shigella sonnei	3	2014
FD01874104	Shigella sonnei	2	2011
FD01874105	Shigella sonnei	4	2011
FD01874106	Shigella sonnei	1	2013
FD01874107	Shigella sonnei	1	2013
FD01874108	Shigella sonnei	1	2014
FD01874109	Shigella sonnei	3	2014
FD01874110	Shigella sonnei	3	2014
FD01874111	Shigella sonnei	3	2014
FD01874113	Shigella sonnei	1	2011
FD01874114	Shigella sonnei	1	2013
FD01874115	Shigella sonnei	4	2013
FD01874116	Shigella sonnei	3	2014
FD01874117	Shigella sonnei	3	2014
FD01874118	Shigella sonnei	1	2014
FD01874119	Shigella sonnei	1	2014
FD01874120	Shigella sonnei	4	2011
FD01874121	Shigella sonnei	1	2011
FD01874123	Shigella sonnei	3	2013
FD01874124	Shigella sonnei	1	2014
FD01874125	Shigella sonnei	1	2014
FD01874126	Shigella sonnei	3	2014
FD01874127	Shigella sonnei	1	2014
FD01874128	Shigella sonnei	3	2011
FD01874129	Shigella sonnei	2	2011
FD01874130	Shigella sonnei	3	2013
FD01874131	Shigella sonnei	1	2013
FD01874132	Shigella sonnei	1	2014
FD01874133	Shigella sonnei	3	2014
FD01874134	Shigella sonnei	3	2014
FD01874135	Shigella sonnei	3	2014
FD01874136	Shigella sonnei	1	2011
FD01874137	Shigella sonnei	1	2011
FD01874138	Shigella sonnei	3	2013
FD01874139	Shigella sonnei	3	2013
FD01874140	Shigella sonnei	3	2014
FD01874141	Shigella sonnei	1	2014
FD01874142	Shigella sonnei	3	2014
FD01874143	Shigella sonnei	1	2011
FD01874144	Shigella sonnei	1	2011
FD01874145	Shigella sonnei	1	2011
FD01874146	Shigella sonnei	2	2013
FD01874147	Shigella sonnei	3	2014
FD01874148	Shigella sonnei	2	2014
FD01874149	Shigella sonnei	3	2014
FD01874150	Shigella sonnei	1	2014
FD01874151	Shigella sonnei	3	2011
FD01874152	Shigella sonnei	1	2011
FD01874155	Shigella sonnei	3	2014
FD01874156	Shigella sonnei	1	2014
FD01874157	Shigella sonnei	1	2014
FD01874158	Shigella sonnei	3	2014
FD01874159	Shigella sonnei	2	2011
FD01874160	Shigella sonnei	1	2011
FD01874161	Shigella sonnei	1	2011
FD01874162	Shigella sonnei	3	2013
FD01874163	Shigella sonnei	1	2014
FD01874164	Shigella sonnei	3	2014
FD01874165	Shigella sonnei	3	2014
FD01874166	Shigella sonnei	3	2014
FD01874167	Shigella sonnei	1	2011
FD01874168	Shigella sonnei	1	2011
FD01874169	Shigella sonnei	2	2011
FD01874170	Shigella sonnei	3	2013
FD01874171	Shigella sonnei	3	2014
FD01874172	Shigella sonnei	1	2014
FD01874174	Shigella sonnei	1	2014
FD01874175	Shigella sonnei	3	2011
FD01874176	Shigella sonnei	1	2011
FD01874179	Shigella sonnei	1	2014
FD01874180	Shigella sonnei	3	2014
FD01874181	Shigella sonnei	3	2014
FD01874182	Shigella sonnei	2	2014
FD01874183	Shigella sonnei	1	2011
FD01874184	Shigella sonnei	1	2011
FD01874185	Shigella sonnei	1	2011
FD01874186	Shigella sonnei	3	2013
FD01874187	Shigella sonnei	1	2014
FD01874189	Shigella sonnei	3	2014
FD01874190	Shigella sonnei	2	2014
FD01874191	Shigella sonnei	1	2011
FD01874192	Shigella sonnei	2	2011
FD01874193	Shigella sonnei	2	2011
FD01874667	Shigella sonnei	3	2014
FD01874675	Shigella sonnei	3	2014
FD01874676	Shigella sonnei	3	2014
FD01874677	Shigella sonnei	1	2015
FD01874678	Shigella sonnei	2	2015
FD01874679	Shigella sonnei	3	2015
FD01874680	Shigella sonnei	3	2015
FD01874681	Shigella sonnei	1	2013
FD01874682	Shigella sonnei	1	2013
FD01874683	Shigella sonnei	2	2013
FD01874684	Shigella sonnei	3	2014
FD01874685	Shigella sonnei	1	2015
FD01874686	Shigella sonnei	1	2015
FD01874687	Shigella sonnei		2015
FD01874688	Shigella sonnei	1	2012
FD01874689	Shigella sonnei	1	2013
FD01874691	Shigella sonnei	2	2013
FD01874692	Shigella sonnei	1	2014
FD01874693	Shigella sonnei	1	2015
FD01874694	Shigella sonnei	3	2015
FD01874696	Shigella sonnei	1	2012
FD01874697	Shigella sonnei	1	2013
FD01874698	Shigella sonnei	3	2013
FD01874699	Shigella sonnei	1	2013
FD01874700	Shigella sonnei	1	2014
FD01874701	Shigella sonnei	1	2015
FD01874702	Shigella sonnei	3	2015
FD01874703	Shigella sonnei	1	2015
FD01874704	Shigella sonnei	3	2012
FD01874705	Shigella sonnei	1	2013
FD01874707	Shigella sonnei	3	2013
FD01874708	Shigella sonnei	3	2014
FD01874710	Shigella sonnei	2	2015
FD01874711	Shigella sonnei	1	2015
FD01874712	Shigella sonnei	3	2012
FD01874713	Shigella sonnei	3	2013
FD01874714	Shigella sonnei	3	2013
FD01874715	Shigella sonnei	1	2013
FD01874716	Shigella sonnei	1	2014
FD01874717	Shigella sonnei	1	2015
FD01874718	Shigella sonnei	1	2015
FD01874719	Shigella sonnei	3	2015
FD01874720	Shigella sonnei	3	2013
FD01874721	Shigella sonnei	2	2013
FD01874722	Shigella sonnei	3	2013
FD01874723	Shigella sonnei	2	2013
FD01874724	Shigella sonnei	3	2014
FD01874725	Shigella sonnei	3	2015
FD01874726	Shigella sonnei	3	2015
FD01874727	Shigella sonnei	1	2015
FD01874728	Shigella sonnei	1	2013
FD01874729	Shigella sonnei	1	2013
FD01874730	Shigella sonnei	3	2013
FD01874731	Shigella sonnei		2013
FD01874732	Shigella sonnei	3	2014
FD01874733	Shigella sonnei	3	2015
FD01874734	Shigella sonnei	1	2015
FD01874736	Shigella sonnei	3	2013
FD01874737	Shigella sonnei	2	2013
FD01874738	Shigella sonnei	3	2013
FD01874739	Shigella sonnei	3	2013
FD01874740	Shigella sonnei	3	2014
FD01874741	Shigella sonnei	1	2015
FD01874742	Shigella sonnei	1	2015
FD01874743	Shigella sonnei	3	2015
FD01874744	Shigella sonnei	1	2013
FD01874745	Shigella sonnei	1	2013
FD01874746	Shigella sonnei	3	2013
FD01874747	Shigella sonnei	1	2013
FD01874748	Shigella sonnei	1	2014
FD01874749	Shigella sonnei	3	2015
FD01874750	Shigella sonnei	3	2015
FD01874751	Shigella sonnei	1	2015
FD01874752	Shigella sonnei	1	2013
FD01874753	Shigella sonnei	1	2013
FD01874754	Shigella sonnei	1	2013
FD01874755	Shigella sonnei	1	2013
FD01874756	Shigella sonnei	1	2014
FD01874757	Shigella sonnei	3	2015
FD01874758	Shigella sonnei	1	2015
FD01874760	Shigella sonnei	3	2013
FD01874761	Shigella sonnei	1	2013
FD01874762	Shigella sonnei	3	2013
FD01874763	Shigella sonnei	3	2013
FD01874764	Shigella sonnei	1	2014
FD01874766	Shigella sonnei	2	2015
FD01874767	Shigella sonnei	2	2015
FD01874768	Shigella sonnei	3	2013
FD01874769	Shigella sonnei	1	2013
FD01874770	Shigella sonnei	3	2013
FD01874771	Shigella sonnei	1	2013
